# Supplementary material for: Tracking Adaptive Pathways of Invasive Insects: Novel Insight from Genomics
Source: Int J Mol Sci. 2023 Apr 28;24(9):8004. doi: 10.3390/ijms24098004 (PMC10179030; doi:10.3390/ijms24098004)
Supplement: Supplementary file 1 [file ijms-24-08004-s001.zip]

Archive with 1 entries (1 files):
- ijms-2284684-supplementary.xlsx
