# Supplementary material for: Tracking Adaptive Pathways of Invasive Insects: Novel Insight from Genomics
Source: Int J Mol Sci. 2023 Apr 28;24(9):8004. doi: 10.3390/ijms24098004 (PMC10179030; doi:10.3390/ijms24098004)
Supplement: Supplementary file 1 [file ijms-24-08004-s001.zip › ijms-2284684-supplementary.xlsx]

## Sheet: Sheet1
Table S1 A total of 274 invasive insects with assemblied genomes
Species	Organism Groups	Strain	BioSample	BioProject	Assembly	Level	Size(Mb)	GC%	Replicons	WGS	Scaffolds	CDS	Release Date	GenBank FTP	RefSeq FTP
Acentria ephemerella	Eukaryota;Animals;Insects		SAMEA10978991	PRJEB53002	GCA_943193645.1	Chromosome	340.793	33.1398	chromosome 1:OW971875.1; chromosome 2:OW971876.1; chromosome 3:OW971877.1; chromosome 4:OW971878.1; chromosome 5:OW971879.1; chromosome 6:OW971880.1; chromosome 7:OW971881.1; chromosome 8:OW971882.1; chromosome 9:OW971883.1; chromosome 10:OW971884.1; chromosome 11:OW971885.1; chromosome 12:OW971886.1; chromosome 13:OW971887.1; chromosome 14:OW971888.1; chromosome 15:OW971889.1; chromosome 16:OW97…	CALPDK01	36	0	2022-05-21T00:00:00Z	ftp://ftp.ncbi.nlm.nih.gov/genomes/all/GCA/943/193/645/GCA_943193645.1_ilAceEphe1.1
Acheta domesticus	Eukaryota;Animals;Insects	YG1991	SAMN14377430	PRJNA612585	GCA_014858955.1	Contig	929.173	38.5		JAAVVF01	709385	0	2020-10-07T00:00:00Z	ftp://ftp.ncbi.nlm.nih.gov/genomes/all/GCA/014/858/955/GCA_014858955.1_NU_Adom_1.1
Acronicta aceris	Eukaryota;Animals;Insects		SAMEA7701532	PRJEB45450	GCA_910591435.1	Chromosome	466.384	37.1818	chromosome 1:OU342758.1; chromosome 2:OU342759.1; chromosome 3:OU342760.1; chromosome 4:OU342761.1; chromosome 5:OU342762.1; chromosome 6:OU342763.1; chromosome 7:OU342764.1; chromosome 8:OU342765.1; chromosome 9:OU342766.1; chromosome 10:OU342767.1; chromosome 11:OU342768.1; chromosome 12:OU342769.1; chromosome 13:OU342770.1; chromosome 14:OU342771.1; chromosome 15:OU342772.1; chromosome 16:OU34…		33	0	2021-07-06T00:00:00Z	ftp://ftp.ncbi.nlm.nih.gov/genomes/all/GCA/910/591/435/GCA_910591435.1_ilAcrAcer1.1
Acyrthosiphon pisum	Eukaryota;Animals;Insects	AL4f	SAMN10253041	PRJNA547584	GCA_005508785.2	Chromosome	533.649	31.0354	chromosome X:NC_042493.1/CM016665.1; chromosome A1:NC_042494.1/CM016664.1; chromosome A2:NC_042495.1/CM016666.1; chromosome A3:NC_042496.1/CM016667.1; mitochondrion MT:NC_011594.1/	SDIB01	21228	27913	2019-05-17T00:00:00Z	ftp://ftp.ncbi.nlm.nih.gov/genomes/all/GCA/005/508/785/GCA_005508785.2_pea_aphid_22Mar2018_4r6ur_v2	ftp://ftp.ncbi.nlm.nih.gov/genomes/all/GCF/005/508/785/GCF_005508785.2_pea_aphid_22Mar2018_4r6ur_v2
Adalia bipunctata	Eukaryota;Animals;Insects		SAMEA9089055	PRJEB45686	GCA_910592335.1	Chromosome	475.288	35.8942	chromosome 1:OU342948.1; chromosome 2:OU342949.1; chromosome 3:OU342950.1; chromosome 4:OU342951.1; chromosome 5:OU342952.1; chromosome 6:OU342953.1; chromosome 7:OU342954.1; chromosome 8:OU342955.1; chromosome 9:OU342956.1; chromosome X:OU342957.1; chromosome Y:OU342958.1; mitochondrion MT:OU342959.1	CAJUZD01	119	0	2021-07-06T00:00:00Z	ftp://ftp.ncbi.nlm.nih.gov/genomes/all/GCA/910/592/335/GCA_910592335.1_icAdaBipu1.1
Adelges cooleyi	Eukaryota;Animals;Insects	19-005CV	SAMN27609877	PRJNA827457	GCA_023614345.1	Scaffold	270.197	31.4		JALSES01	840	0	2022-05-31T00:00:00Z	ftp://ftp.ncbi.nlm.nih.gov/genomes/all/GCA/023/614/345/GCA_023614345.1_UGA_ACOO_1.1
Aedes aegypti	Eukaryota;Animals;Insects	LVP_AGWG	SAMN07177802	PRJNA392114	GCA_002204515.1	Chromosome	1278.73	38.1667	chromosome 1:NC_035107.1/CM008043.1; chromosome 2:NC_035108.1/CM008044.1; chromosome 3:NC_035109.1/CM008045.1; mitochondrion MT:NC_035159.1/MF194022.1	NIGP01	2310	28317	2017-06-15T00:00:00Z	ftp://ftp.ncbi.nlm.nih.gov/genomes/all/GCA/002/204/515/GCA_002204515.1_AaegL5.0	ftp://ftp.ncbi.nlm.nih.gov/genomes/all/GCF/002/204/515/GCF_002204515.2_AaegL5.0
Aedes albopictus	Eukaryota;Animals;Insects	FPA	SAMN11317331	PRJNA552090	GCA_006496715.1	Scaffold	2538.39	40.3999	mitochondrion MT:NC_006817.1/	SWKY01	2197	40086	2019-06-28T00:00:00Z	ftp://ftp.ncbi.nlm.nih.gov/genomes/all/GCA/006/496/715/GCA_006496715.1_Aalbo_primary.1	ftp://ftp.ncbi.nlm.nih.gov/genomes/all/GCF/006/496/715/GCF_006496715.1_Aalbo_primary.1
Aedes koreicus	Eukaryota;Animals;Insects	PTE-VIR-001	SAMN19104546	PRJNA728830	GCA_024533555.1	Contig	879.671	39.7		JAHHFK01	65546	0	2022-08-04T00:00:00Z
Aethina tumida	Eukaryota;Animals;Insects	Nest 87	SAMN27531685	PRJNA866502	GCA_024364675.1	Chromosome	259.984	27.9488	chromosome 1:NC_065435.1/CM044479.1; chromosome 2:NC_065436.1/CM044480.1; chromosome 3:NC_065437.1/CM044481.1; chromosome 4:NC_065438.1/CM044482.1; chromosome 5:NC_065439.1/CM044483.1; chromosome 6:NC_065440.1/CM044484.1; chromosome 7:NC_065441.1/CM044485.1; chromosome 8:NC_065442.1/CM044486.1; mitochondrion MT:NC_036104.1/	JALKMD01	9	21401	2022-07-21T00:00:00Z		ftp://ftp.ncbi.nlm.nih.gov/genomes/all/GCF/024/364/675/GCF_024364675.1_icAetTumi1.1
Agrilus planipennis	Eukaryota;Animals;Insects	EAB-ADULT	SAMN02439909	PRJNA343475	GCA_000699045.2	Scaffold	353.073	35.9996	mitochondrion MT:NC_030758.1/	JENH02	3613	22159	2014-06-06T00:00:00Z	ftp://ftp.ncbi.nlm.nih.gov/genomes/all/GCA/000/699/045/GCA_000699045.2_Apla_2.0	ftp://ftp.ncbi.nlm.nih.gov/genomes/all/GCF/000/699/045/GCF_000699045.2_Apla_2.0
Agriotes lineatus	Eukaryota;Animals;Insects		SAMEA13407341	PRJEB47908	GCA_940337035.1	Chromosome	3159.86	35.778	chromosome 1:OW679194.1; chromosome 2:OW679195.1; chromosome 3:OW679196.1; chromosome 4:OW679197.1; chromosome 5:OW679198.1; chromosome 6:OW679199.1; chromosome 7:OW679200.1; chromosome 8:OW679201.1; chromosome 9:OW679202.1; chromosome 10:OW679203.1	CALNHX01	14154	0	2022-06-14T00:00:00Z	ftp://ftp.ncbi.nlm.nih.gov/genomes/all/GCA/940/337/035/GCA_940337035.1_PGI_AGRIOTES_LIN_V1
Agrotis ipsilon	Eukaryota;Animals;Insects	X3	SAMN08289408	PRJNA428387	GCA_004193855.1	Scaffold	486.925	37.6		PNFC01	7960	0	2019-02-13T00:00:00Z	ftp://ftp.ncbi.nlm.nih.gov/genomes/all/GCA/004/193/855/GCA_004193855.1_ASM419385v1
Aleochara bilineata	Eukaryota;Animals;Insects	Rennes	SAMN06611084	PRJNA378164	GCA_003054995.1	Scaffold	85.8997	0		NBZA01	33003	0	2018-04-17T00:00:00Z	ftp://ftp.ncbi.nlm.nih.gov/genomes/all/GCA/003/054/995/GCA_003054995.1_ASM305499v1
Amphipyra tragopoginis	Eukaryota;Animals;Insects		SAMEA7520175	PRJEB42877	GCA_905220435.1	Chromosome	805.669	38.3547	chromosome 1:HG991992.1; chromosome 2:HG991993.1; chromosome 3:HG991994.1; chromosome 4:HG991995.1; chromosome 5:HG991996.1; chromosome 6:HG991997.1; chromosome 7:HG991998.1; chromosome 8:HG991999.1; chromosome 9:HG992000.1; chromosome 10:HG992001.1; chromosome 11:HG992002.1; chromosome 12:HG992003.1; chromosome 13:HG992004.1; chromosome 14:HG992005.1; chromosome 15:HG992006.1; chromosome 16:HG99…	CAJMZU01	33	0	2021-02-13T00:00:00Z	ftp://ftp.ncbi.nlm.nih.gov/genomes/all/GCA/905/220/435/GCA_905220435.1_ilAmpTrag2.1
Amyelois transitella	Eukaryota;Animals;Insects	UIUC subculture of SPIRL-1966	SAMN03009087	PRJNA292025	GCA_001186105.1	Scaffold	406.468	37.6		LACK01	7301	18472	2015-07-21T00:00:00Z	ftp://ftp.ncbi.nlm.nih.gov/genomes/all/GCA/001/186/105/GCA_001186105.1_ASM118610v1	ftp://ftp.ncbi.nlm.nih.gov/genomes/all/GCF/001/186/105/GCF_001186105.1_ASM118610v1
Andricus grossulariae	Eukaryota;Animals;Insects	2J0L3J2C9Q	SAMN10906996	PRJNA521608	GCA_011634705.1	Scaffold	1412.75	31.3		JAABKJ01	229755	0	2020-03-23T00:00:00Z	ftp://ftp.ncbi.nlm.nih.gov/genomes/all/GCA/011/634/705/GCA_011634705.1_ASM1163470v1
Anisolabis maritima	Eukaryota;Animals;Insects	W2EQDB614N	SAMN10247385	PRJNA497080	GCA_010014785.1	Scaffold	641.675	31.1		JAAAKE01	82224	0	2020-01-30T00:00:00Z	ftp://ftp.ncbi.nlm.nih.gov/genomes/all/GCA/010/014/785/GCA_010014785.1_ASM1001478v1
Anopheles stephensi	Eukaryota;Animals;Insects	Indian	SAMN14792744	PRJNA661063	GCA_013141755.1	Chromosome	243.46	44.9283	chromosome X:NC_050201.1/CM023250.1; chromosome 2:NC_050202.1/CM023248.1; chromosome 3:NC_050203.1/CM023249.1; mitochondrion MT:CM023251.1	JABEOT01	494	29660	2020-05-22T00:00:00Z	ftp://ftp.ncbi.nlm.nih.gov/genomes/all/GCA/013/141/755/GCA_013141755.1_UCI_ANSTEP_V1.0	ftp://ftp.ncbi.nlm.nih.gov/genomes/all/GCF/013/141/755/GCF_013141755.1_UCI_ANSTEP_V1.0
Anoplophora glabripennis	Eukaryota;Animals;Insects	ALB-LARVAE	SAMN02222868	PRJNA348318	GCA_000390285.2	Scaffold	706.969	33.3997	mitochondrion MT:NC_008221.1/	AQHT02	9867	20632	2013-05-10T00:00:00Z	ftp://ftp.ncbi.nlm.nih.gov/genomes/all/GCA/000/390/285/GCA_000390285.2_Agla_2.0	ftp://ftp.ncbi.nlm.nih.gov/genomes/all/GCF/000/390/285/GCF_000390285.2_Agla_2.0
Antheraea pernyi	Eukaryota;Animals;Insects		SAMN05890599	PRJNA347491	GCA_015888305.1	Scaffold	786.985	36.1		MNPI01	72727	0	2020-12-07T00:00:00Z	ftp://ftp.ncbi.nlm.nih.gov/genomes/all/GCA/015/888/305/GCA_015888305.1_AP_1.0
Anthonomus grandis grandis	Eukaryota;Animals;Insects		SAMN21902058	PRJNA767408	GCA_022605725.3	Chromosome	697.453	32.1323	chromosome 1:CM040130.2; chromosome 2:CM040131.2; chromosome 3:CM040132.2; chromosome 4:CM040133.2; chromosome 5:CM040134.2; chromosome 6:CM040135.2; chromosome 7:CM040136.2; chromosome 8:CM040137.2; chromosome 9:CM040138.2; chromosome 10:CM040139.2; chromosome 11:CM040140.2; chromosome 12:CM040141.2; chromosome 13:CM040142.2; chromosome 14:CM040143.2; chromosome 15:CM040144.2; chromosome 16:CM04…	JAKYJU02	304	0	2022-03-17T00:00:00Z	ftp://ftp.ncbi.nlm.nih.gov/genomes/all/GCA/022/605/725/GCA_022605725.3_icAntGran1.3
Aphelinus certus	Eukaryota;Animals;Insects	VJP01_TU	SAMN22612460	PRJNA767831	GCA_020882725.1	Chromosome	333.518	41.7094	chromosome 1:CM037083.1; chromosome 2:CM037084.1; chromosome 3:CM037085.1; chromosome 4:CM037086.1; mitochondrion MT:CM037087.1	JAJGXB01	12938	0	2021-11-16T00:00:00Z	ftp://ftp.ncbi.nlm.nih.gov/genomes/all/GCA/020/882/725/GCA_020882725.1_ARS_Acer_aS1
Aphidius ervi	Eukaryota;Animals;Insects	SA	SAMN05892924	PRJNA347567	GCA_015776835.1	Scaffold	144.532	23.2		MKYW01	3865	0	2020-12-07T00:00:00Z	ftp://ftp.ncbi.nlm.nih.gov/genomes/all/GCA/015/776/835/GCA_015776835.1_Ae_genome_v2
Aphis craccivora	Eukaryota;Animals;Insects	180601	SAMN12496439	PRJNA558689	GCA_009835225.1	Scaffold	318.873	27.5		VUJU01	17780	32062	2020-01-09T00:00:00Z	ftp://ftp.ncbi.nlm.nih.gov/genomes/all/GCA/009/835/225/GCA_009835225.1_LBME_Acra_1.0
Aphis glycines	Eukaryota;Animals;Insects		SAMN12143004	PRJNA551277	GCA_009761285.1	Scaffold	308.064	26.8		VYZN01	3210	18358	2019-12-17T00:00:00Z	ftp://ftp.ncbi.nlm.nih.gov/genomes/all/GCA/009/761/285/GCA_009761285.1_PRSTRT_AglyBT1_v1
Aphis gossypii	Eukaryota;Animals;Insects	Hap1	SAMN18623971	PRJNA869080	GCA_020184175.2	Chromosome	334.871	27.7508	chromosome 1:NC_065530.1/CM035051.1; chromosome 2:NC_065531.1/CM035052.1; chromosome 3:NC_065532.1/CM035053.1; chromosome X:NC_065533.1/CM035054.1; mitochondrion MT:NC_024581.1/	JAGTJE01	505	26009	2021-09-30T00:00:00Z	ftp://ftp.ncbi.nlm.nih.gov/genomes/all/GCA/020/184/175/GCA_020184175.2_ASM2018417v2	ftp://ftp.ncbi.nlm.nih.gov/genomes/all/GCF/020/184/175/GCF_020184175.1_ASM2018417v2
Apis cerana	Eukaryota;Animals;Insects	Korean	SAMN02592885	PRJNA324433	GCA_001442555.1	Scaffold	228.332	34.8987	mitochondrion MT:NC_014295.1/	JANR01	2431	20933	2015-11-12T00:00:00Z	ftp://ftp.ncbi.nlm.nih.gov/genomes/all/GCA/001/442/555/GCA_001442555.1_ACSNU-2.0	ftp://ftp.ncbi.nlm.nih.gov/genomes/all/GCF/001/442/555/GCF_001442555.1_ACSNU-2.0
Apis dorsata	Eukaryota;Animals;Insects		SAMN02954476	PRJNA232132	GCA_000469605.1	Scaffold	230.34	32.5		AUPE01	4040	20012	2013-09-09T00:00:00Z	ftp://ftp.ncbi.nlm.nih.gov/genomes/all/GCA/000/469/605/GCA_000469605.1_Apis_dorsata_1.3	ftp://ftp.ncbi.nlm.nih.gov/genomes/all/GCF/000/469/605/GCF_000469605.1_Apis_dorsata_1.3
Apis mellifera	Eukaryota;Animals;Insects	DH4	SAMN09259743	PRJNA477511	GCA_003254395.2	Chromosome	225.251	32.6352	linkage group LG1:NC_037638.1/CM009931.2; linkage group LG2:NC_037639.1/CM009932.2; linkage group LG3:NC_037640.1/CM009933.2; linkage group LG4:NC_037641.1/CM009934.2; linkage group LG5:NC_037642.1/CM009935.2; linkage group LG6:NC_037643.1/CM009936.2; linkage group LG7:NC_037644.1/CM009937.2; linkage group LG8:NC_037645.1/CM009938.2; linkage group LG9:NC_037646.1/CM009939.2; linkage group LG10:NC…	QIUM02	177	23471	2018-06-19T00:00:00Z	ftp://ftp.ncbi.nlm.nih.gov/genomes/all/GCA/003/254/395/GCA_003254395.2_Amel_HAv3.1	ftp://ftp.ncbi.nlm.nih.gov/genomes/all/GCF/003/254/395/GCF_003254395.2_Amel_HAv3.1
Apis mellifera ligustica	Eukaryota;Animals;Insects		SAMN19090750	PRJNA689474	GCA_019321825.1	Chromosome	231.149	32.7452	linkage group LG1:CM033155.1; linkage group LG2:CM033156.1; linkage group LG3:CM033157.1; linkage group LG4:CM033158.1; linkage group LG5:CM033159.1; linkage group LG6:CM033160.1; linkage group LG7:CM033161.1; linkage group LG8:CM033162.1; linkage group LG9:CM033163.1; linkage group LG10:CM033164.1; linkage group LG11:CM033165.1; linkage group LG12:CM033166.1; linkage group LG13:CM033167.1; linka…	JAHGQF01	42	0	2021-07-22T00:00:00Z	ftp://ftp.ncbi.nlm.nih.gov/genomes/all/GCA/019/321/825/GCA_019321825.1_ASM1932182v1
Apis mellifera mellifera	Eukaryota;Animals;Insects	ACANBOUESSANT	SAMN08947224	PRJNA450801	GCA_003314205.2	Chromosome	227.093	32.4514	linkage group LG1:CM010319.1; linkage group LG2:CM010320.1; linkage group LG3:CM010321.1; linkage group LG4:CM010322.1; linkage group LG5:CM010323.1; linkage group LG6:CM010324.2; linkage group LG7:CM010325.2; linkage group LG8:CM010326.1; linkage group LG9:CM010327.1; linkage group LG10:CM010328.2; linkage group LG11:CM010329.1; linkage group LG12:CM010330.1; linkage group LG13:CM010331.1; linka…	QFDB02	115	0	2018-06-18T00:00:00Z	ftp://ftp.ncbi.nlm.nih.gov/genomes/all/GCA/003/314/205/GCA_003314205.2_INRA_AMelMel_1.1
Aptinothrips rufus	Eukaryota;Animals;Insects		SAMEA5817587	PRJEB33741	GCA_902196195.1	Contig	339.926	48.6		CABIKL01	301714	0	2019-08-01T00:00:00Z	ftp://ftp.ncbi.nlm.nih.gov/genomes/all/GCA/902/196/195/GCA_902196195.1_A_rufus_b1v02
Aulacorthum solani	Eukaryota;Animals;Insects	AS-CPRI-2016	SAMN08443787	PRJNA432320	GCA_008528875.1	Scaffold	316.098	29.9		PVMI01	89214	0	2019-09-18T00:00:00Z	ftp://ftp.ncbi.nlm.nih.gov/genomes/all/GCA/008/528/875/GCA_008528875.1_ASM852887v1
Autographa gamma	Eukaryota;Animals;Insects		SAMEA7519848	PRJEB41840	GCA_905146925.1	Chromosome	373.067	35.6539	chromosome 1:LR989850.1; chromosome 2:LR989851.1; chromosome 3:LR989852.1; chromosome 4:LR989853.1; chromosome 5:LR989854.1; chromosome 6:LR989855.1; chromosome 7:LR989856.1; chromosome 8:LR989857.1; chromosome 9:LR989858.1; chromosome 10:LR989859.1; chromosome 11:LR989860.1; chromosome 12:LR989861.1; chromosome 13:LR989862.1; chromosome 14:LR989863.1; chromosome 15:LR989864.1; chromosome 16:LR98…	CAJHUD01	103	0	2021-01-25T00:00:00Z	ftp://ftp.ncbi.nlm.nih.gov/genomes/all/GCA/905/146/925/GCA_905146925.1_ilAutGamm1.1
Bactericera cockerelli	Eukaryota;Animals;Insects	isoF-IL-20210217	SAMN27256069	PRJNA822651	GCA_024516035.1	Chromosome	567.428	36.4454	chromosome 1:CM044955.1; chromosome 2:CM044956.1; chromosome 3:CM044957.1; chromosome 4:CM044958.1; chromosome 5:CM044959.1; chromosome 6:CM044960.1; chromosome 7:CM044961.1; chromosome 8:CM044962.1; chromosome 9:CM044963.1; chromosome 10:CM044964.1; chromosome 11:CM044965.1; chromosome 12:CM044966.1; chromosome X:CM044967.1	JAMCCL01	1409	0	2022-08-03T00:00:00Z
Bactrocera cucurbitae	Eukaryota;Animals;Insects					Chromosome	244.9					13286
Bactrocera dorsalis	Eukaryota;Animals;Insects	Fly_Bdor	SAMN24567582	PRJNA851394	GCA_023373825.1	Chromosome	530.327	36.624	chromosome 1:NC_064303.1/CM041770.1; chromosome 2:NC_064304.1/CM041771.1; chromosome 3:NC_064305.1/CM041772.1; chromosome 4:NC_064306.1/CM041773.1; chromosome 5:NC_064307.1/CM041774.1; chromosome 6:NC_064308.1/CM041775.1; mitochondrion MT:NC_008748.1/	JAKCWC01	587	30102	2022-05-16T00:00:00Z	ftp://ftp.ncbi.nlm.nih.gov/genomes/all/GCA/023/373/825/GCA_023373825.1_ASM2337382v1	ftp://ftp.ncbi.nlm.nih.gov/genomes/all/GCF/023/373/825/GCF_023373825.1_ASM2337382v1
Bactrocera latifrons	Eukaryota;Animals;Insects	USDA-ARS-PBARC rearing strain	SAMN05727007	PRJNA351211	GCA_001853355.1	Scaffold	462.505	37.0997	mitochondrion MT:NC_029466.1/	MIMC01	3306	22638	2016-10-25T00:00:00Z	ftp://ftp.ncbi.nlm.nih.gov/genomes/all/GCA/001/853/355/GCA_001853355.1_ASM185335v1	ftp://ftp.ncbi.nlm.nih.gov/genomes/all/GCF/001/853/355/GCF_001853355.1_ASM185335v1
Bactrocera minax	Eukaryota;Animals;Insects	GF_2022	SAMN24547297	PRJNA793518	GCA_021498325.1	Contig	323.793	35.2		JAKEEE01	249	0	2022-01-18T00:00:00Z	ftp://ftp.ncbi.nlm.nih.gov/genomes/all/GCA/021/498/325/GCA_021498325.1_ASM2149832v1
Bactrocera neohumeralis	Eukaryota;Animals;Insects	Rockhampton	SAMN28021317	PRJNA833907	GCA_024586455.2	Chromosome	577.327	36.355	chromosome 2:CM044974.1; chromosome 3:CM044975.1; chromosome 4:CM044976.1; chromosome 5:CM044977.1; chromosome 6:CM044978.1	JAMJQZ01	5158	0	2022-08-08T00:00:00Z
Bactrocera oleae	Eukaryota;Animals;Insects	Demokritus	SAMN03840585	PRJNA293367	GCA_001188975.4	Scaffold	484.947	35.4997	mitochondrion MT:NC_005333.1/	LGAM02	38161	33727	2015-07-29T00:00:00Z	ftp://ftp.ncbi.nlm.nih.gov/genomes/all/GCA/001/188/975/GCA_001188975.4_MU_Boleae_v2	ftp://ftp.ncbi.nlm.nih.gov/genomes/all/GCF/001/188/975/GCF_001188975.3_MU_Boleae_v2
Bactrocera tryoni	Eukaryota;Animals;Insects	S06	SAMN12586630	PRJNA695304	GCA_016617805.2	Chromosome	570.659	36.2777	chromosome 1:NC_052499.1/CM028320.1; chromosome 2:NC_052500.1/CM028321.1; chromosome 3:NC_052501.1/CM028322.1; chromosome 4:NC_052502.1/CM028323.1; chromosome 5:NC_052503.1/CM028324.1; mitochondrion MT:NC_014611.1/	VWMZ01	5892	23950	2021-01-12T00:00:00Z	ftp://ftp.ncbi.nlm.nih.gov/genomes/all/GCA/016/617/805/GCA_016617805.2_CSIRO_BtryS06_freeze2	ftp://ftp.ncbi.nlm.nih.gov/genomes/all/GCF/016/617/805/GCF_016617805.1_CSIRO_BtryS06_freeze2
Bemisia tabaci	Eukaryota;Animals;Insects	MEAM1	SAMN04500967	PRJNA352527	GCA_001854935.1	Scaffold	615.017	39.8996	mitochondrion MT:NC_006279.1/	MAMS01	19751	22737	2016-10-26T00:00:00Z	ftp://ftp.ncbi.nlm.nih.gov/genomes/all/GCA/001/854/935/GCA_001854935.1_ASM185493v1	ftp://ftp.ncbi.nlm.nih.gov/genomes/all/GCF/001/854/935/GCF_001854935.1_ASM185493v1
Blastobasis adustella	Eukaryota;Animals;Insects		SAMEA7520179	PRJEB44953	GCA_907269095.1	Chromosome	557.44	39.758	chromosome 1:OU026124.1; chromosome 2:OU026115.1; chromosome 3:OU026116.1; chromosome 4:OU026117.1; chromosome 5:OU026118.1; chromosome 6:OU026119.1; chromosome 7:OU026120.1; chromosome 8:OU026121.1; chromosome 9:OU026122.1; chromosome 10:OU026123.1; chromosome 11:OU026125.1; chromosome 12:OU026126.1; chromosome 13:OU026127.1; chromosome 14:OU026128.1; chromosome 15:OU026129.1; chromosome 16:OU02…	CAJSME01	40	0	2021-05-19T00:00:00Z	ftp://ftp.ncbi.nlm.nih.gov/genomes/all/GCA/907/269/095/GCA_907269095.1_ilBlaAdus2.1
Blastobasis lacticolella	Eukaryota;Animals;Insects		SAMEA7519826	PRJEB41904	GCA_905147135.1	Chromosome	577.084	39.7177	chromosome 1:LR990040.1; chromosome 2:LR990041.1; chromosome 3:LR990042.1; chromosome 4:LR990043.1; chromosome 5:LR990044.1; chromosome 6:LR990045.1; chromosome 7:LR990046.1; chromosome 8:LR990047.1; chromosome 9:LR990048.1; chromosome 10:LR990049.1; chromosome 11:LR990050.1; chromosome 12:LR990051.1; chromosome 13:LR990052.1; chromosome 14:LR990053.1; chromosome 15:LR990054.1; chromosome 16:LR99…	CAJHUS01	45	0	2021-01-25T00:00:00Z	ftp://ftp.ncbi.nlm.nih.gov/genomes/all/GCA/905/147/135/GCA_905147135.1_ilBlaLact1.1
Blattella germanica	Eukaryota;Animals;Insects	American Cyanamid = Orlando Normal	SAMN08772480	PRJNA427252	GCA_003018175.1	Scaffold	2037.3	29		PYGN01	24818	29581	2018-03-26T00:00:00Z	ftp://ftp.ncbi.nlm.nih.gov/genomes/all/GCA/003/018/175/GCA_003018175.1_Bger_1.1
Bombus hortorum	Eukaryota;Animals;Insects		SAMEA7520483	PRJEB43479	GCA_905332935.1	Chromosome	296.313	37.9669	chromosome 1:HG995188.1; chromosome 2:HG995189.1; chromosome 3:HG995190.1; chromosome 4:HG995191.1; chromosome 5:HG995192.1; chromosome 6:HG995193.1; chromosome 7:HG995194.1; chromosome 8:HG995195.1; chromosome 9:HG995196.1; chromosome 10:HG995197.1; chromosome 11:HG995198.1; chromosome 12:HG995199.1; chromosome 13:HG995200.1; chromosome 14:HG995201.1; chromosome 15:HG995202.1; chromosome 16:HG99…	CAJOSO01	43	0	2021-03-10T00:00:00Z	ftp://ftp.ncbi.nlm.nih.gov/genomes/all/GCA/905/332/935/GCA_905332935.1_iyBomHort1.1
Bombus hypnorum	Eukaryota;Animals;Insects		SAMEA7520655	PRJEB46442	GCA_911387925.1	Chromosome	297.377	37.548	chromosome 1:OU427020.1; chromosome 2:OU427021.1; chromosome 3:OU427022.1; chromosome 4:OU427023.1; chromosome 5:OU427024.1; chromosome 6:OU427025.1; chromosome 7:OU427026.1; chromosome 8:OU427027.1; chromosome 9:OU427028.1; chromosome 10:OU427029.1; chromosome 11:OU427030.1; chromosome 12:OU427031.1; mitochondrion MT:OU427032.1	CAJVQY01	53	0	2021-07-21T00:00:00Z	ftp://ftp.ncbi.nlm.nih.gov/genomes/all/GCA/911/387/925/GCA_911387925.1_iyBomHypn1.1
Bombus pascuorum	Eukaryota;Animals;Insects		SAMEA7520484	PRJEB43481	GCA_905332965.1	Chromosome	307.57	35.9901	chromosome 1:HG995268.1; chromosome 2:HG995269.1; chromosome 3:HG995270.1; chromosome 4:HG995271.1; chromosome 5:HG995272.1; chromosome 6:HG995273.1; chromosome 7:HG995274.1; chromosome 8:HG995275.1; chromosome 9:HG995276.1; chromosome 10:HG995277.1; chromosome 11:HG995278.1; chromosome 12:HG995279.1; chromosome 13:HG995280.1; chromosome 14:HG995281.1; chromosome 15:HG995282.1; chromosome 16:HG99…	CAJOSQ01	82	0	2021-03-10T00:00:00Z	ftp://ftp.ncbi.nlm.nih.gov/genomes/all/GCA/905/332/965/GCA_905332965.1_iyBomPasc1.1
Bombus terrestris	Eukaryota;Animals;Insects		SAMEA7520487	PRJEB45694	GCA_910591885.2	Chromosome	392.962	38.6904	chromosome 1:NC_063269.1/OU342921.1; chromosome 2:NC_063270.1/OU342922.1; chromosome 3:NC_063271.1/OU342923.1; chromosome 4:NC_063272.1/OU342924.1; chromosome 5:NC_063273.1/OU342925.1; chromosome 6:NC_063274.1/OU342926.1; chromosome 7:NC_063275.1/OU342927.1; chromosome 8:NC_063276.1/OU342928.1; chromosome 9:NC_063277.1/OU342929.1; chromosome 10:NC_063278.1/OU342930.1; chromosome 11:NC_063279.1/OU…	CAJUYY02	249	25755	2021-07-06T00:00:00Z	ftp://ftp.ncbi.nlm.nih.gov/genomes/all/GCA/910/591/885/GCA_910591885.2_iyBomTerr1.2	ftp://ftp.ncbi.nlm.nih.gov/genomes/all/GCF/910/591/885/GCF_910591885.1_iyBomTerr1.2
Cactoblastis cactorum	Eukaryota;Animals;Insects	RN738DM	SAMN16351459	PRJNA666743	GCA_020352625.1	Scaffold	411.558	33.6		JADGIL01	283211	0	2021-10-07T00:00:00Z	ftp://ftp.ncbi.nlm.nih.gov/genomes/all/GCA/020/352/625/GCA_020352625.1_CactoFuEDEI
Calliphora vicina	Eukaryota;Animals;Insects	BV_Calliphora	SAMN03276989	PRJNA268391	GCA_001017275.1	Scaffold	459.231	22.1		JXOT01	197510	0	2015-06-01T00:00:00Z	ftp://ftp.ncbi.nlm.nih.gov/genomes/all/GCA/001/017/275/GCA_001017275.1_ASM101727v1
Calliphora vomitoria	Eukaryota;Animals;Insects		SAMEA8534291	PRJEB52695	GCA_942486065.1	Chromosome	706.678	30.7483	chromosome 1:OW818029.1; chromosome 2:OW818030.1; chromosome 3:OW818031.1; chromosome 4:OW818032.1; chromosome 5:OW818033.1; chromosome X:OW818034.1; mitochondrion MT:OW818035.1	CALNXL01	129	0	2022-05-12T00:00:00Z	ftp://ftp.ncbi.nlm.nih.gov/genomes/all/GCA/942/486/065/GCA_942486065.1_idCalVomi1.1
Callosobruchus maculatus	Eukaryota;Animals;Insects		SAMEA5215503	PRJEB30475	GCA_900659725.1	Contig	1007.82	37.7		CAACVG01	15778	31345	2019-10-21T00:00:00Z	ftp://ftp.ncbi.nlm.nih.gov/genomes/all/GCA/900/659/725/GCA_900659725.1_ASM90065972v1
Carcina quercana	Eukaryota;Animals;Insects		SAMEA7519850	PRJEB45321	GCA_910589575.2	Chromosome	408.898	37.6437	chromosome 1:OU342427.1; chromosome 2:OU342428.1; chromosome 3:OU342429.1; chromosome 4:OU342430.1; chromosome 5:OU342431.1; chromosome 6:OU342432.1; chromosome 7:OU342433.1; chromosome 8:OU342434.1; chromosome 9:OU342435.1; chromosome 10:OU342436.1; chromosome 11:OU342437.1; chromosome 12:OU342438.1; chromosome 13:OU342439.1; chromosome 14:OU342440.2; chromosome 15:OU342441.1; chromosome 16:OU34…	CAJUUD02	32	0	2021-07-06T00:00:00Z	ftp://ftp.ncbi.nlm.nih.gov/genomes/all/GCA/910/589/575/GCA_910589575.2_ilCarQuer1.2
Cardiocondyla obscurior	Eukaryota;Animals;Insects	alpha-2009 colony	SAMN16869678	PRJNA680013	GCA_019399895.1	Scaffold	193.051	41		JADYXP01	127	0	2021-07-29T00:00:00Z	ftp://ftp.ncbi.nlm.nih.gov/genomes/all/GCA/019/399/895/GCA_019399895.1_Cobs2.1
Carposina sasakii	Eukaryota;Animals;Insects	BJYQ	SAMN14693731	PRJNA627116	GCA_014607495.2	Chromosome	399.04	36.8761	chromosome 01:CP053148.1; chromosome 02:CP053149.1; chromosome 03:CP053150.1; chromosome 04:CP053151.1; chromosome 05:CP053152.1; chromosome 06:CP053153.1; chromosome 07:CP053154.1; chromosome 08:CP053155.1; chromosome 09:CP053156.1; chromosome 10:CP053157.1; chromosome 11:CP053158.1; chromosome 12:CP053159.1; chromosome 13:CP053160.1; chromosome 14:CP053161.1; chromosome 15:CP053162.1; chromosom…		31	0	2020-09-16T00:00:00Z	ftp://ftp.ncbi.nlm.nih.gov/genomes/all/GCA/014/607/495/GCA_014607495.2_ASM1460749v2
Cephus cinctus	Eukaryota;Animals;Insects		SAMN02905554	PRJNA297591	GCA_000341935.2	Scaffold	160.751	40.5973	mitochondrion MT:NC_012688.1/	AMWH01	1898	31793	2014-07-09T00:00:00Z	ftp://ftp.ncbi.nlm.nih.gov/genomes/all/GCA/000/341/935/GCA_000341935.2_Ccin1v2	ftp://ftp.ncbi.nlm.nih.gov/genomes/all/GCF/000/341/935/GCF_000341935.2_Ccin1v2												增补
Ceratitis capitata	Eukaryota;Animals;Insects		SAMN02953830	PRJNA168120	GCA_000347755.4	Scaffold	436.491	35.0995	mitochondrion MT:NC_000857.1/	AOHK02	2355	22949	2013-03-20T00:00:00Z	ftp://ftp.ncbi.nlm.nih.gov/genomes/all/GCA/000/347/755/GCA_000347755.4_Ccap_2.1	ftp://ftp.ncbi.nlm.nih.gov/genomes/all/GCF/000/347/755/GCF_000347755.3_Ccap_2.1
Cheilosia pagana	Eukaryota;Animals;Insects		SAMEA7746768	PRJEB52065	GCA_936431705.1	Chromosome	354.125	38.0331	chromosome 1:OW386166.1; chromosome 2:OW386167.1; chromosome 3:OW386168.1; chromosome 4:OW386169.1; chromosome 5:OW386170.1; chromosome X:OW386171.1; mitochondrion MT:OW386172.1	CAKZFA01	11	0	2022-04-05T00:00:00Z	ftp://ftp.ncbi.nlm.nih.gov/genomes/all/GCA/936/431/705/GCA_936431705.1_idChePaga1.1
Chilo suppressalis	Eukaryota;Animals;Insects		SAMEA6714139	PRJEB37827	GCA_902850365.1	Chromosome	778.669	37.0165	chromosome 1:OU963894.1; chromosome 2:OU963895.1; chromosome 3:OU963896.1; chromosome 4:OU963897.1; chromosome 5:OU963898.1; chromosome 6:OU963899.1; chromosome 7:OU963900.1; chromosome 8:OU963901.1; chromosome 9:OU963902.1; chromosome 10:OU963903.1; chromosome 11:OU963904.1; chromosome 12:OU963905.1; chromosome 13:OU963906.1; chromosome 14:OU963907.1; chromosome 15:OU963908.1; chromosome 16:OU96…		30	12906	2022-06-14T00:00:00Z	ftp://ftp.ncbi.nlm.nih.gov/genomes/all/GCA/902/850/365/GCA_902850365.1_PGI_CHILSU_v4													增补
Chrysomya rufifacies	Eukaryota;Animals;Insects	CPM2020	SAMN13254161	PRJNA575047	GCA_014858695.1	Scaffold	288.473	26.8		JACGTJ01	109329	0	2020-10-07T00:00:00Z	ftp://ftp.ncbi.nlm.nih.gov/genomes/all/GCA/014/858/695/GCA_014858695.1_ASM1485869v1
Chrysoperla carnea	Eukaryota;Animals;Insects		SAMEA7520372	PRJEB44056	GCA_905475395.1	Chromosome	560.233	29.0825	chromosome 1:NC_058337.1/FR997754.1; chromosome 2:NC_058338.1/FR997755.1; chromosome 3:NC_058339.1/FR997756.1; chromosome 4:NC_058340.1/FR997757.1; chromosome 5:NC_058341.1/FR997758.1; chromosome X:NC_058342.1/FR997759.1; mitochondrion MT:FR997760.1	CAJQGA01	337	17649	2021-04-07T00:00:00Z	ftp://ftp.ncbi.nlm.nih.gov/genomes/all/GCA/905/475/395/GCA_905475395.1_inChrCarn1.1	ftp://ftp.ncbi.nlm.nih.gov/genomes/all/GCF/905/475/395/GCF_905475395.1_inChrCarn1.1
Cimex lectularius	Eukaryota;Animals;Insects	Harlan	SAMN02649412	PRJNA298750	GCA_000648675.3	Scaffold	510.849	34.7998	mitochondrion MT:NC_030043.1/	JHUN02	1574	24194	2014-04-28T00:00:00Z	ftp://ftp.ncbi.nlm.nih.gov/genomes/all/GCA/000/648/675/GCA_000648675.3_Clec_2.1	ftp://ftp.ncbi.nlm.nih.gov/genomes/all/GCF/000/648/675/GCF_000648675.2_Clec_2.1
Cinara cedri	Eukaryota;Animals;Insects		SAMEA5767180	PRJEB33415	GCA_902439185.1	Scaffold	396.043	31.5		CABPRJ01	2842	22234	2019-09-06T00:00:00Z	ftp://ftp.ncbi.nlm.nih.gov/genomes/all/GCA/902/439/185/GCA_902439185.1_CINCED3
Clitarchus hookeri	Eukaryota;Animals;Insects	CLI525	SAMN07418408	PRJNA395945	GCA_002778355.1	Scaffold	3802.63	37.5		NQII01	785781	0	2017-11-16T00:00:00Z	ftp://ftp.ncbi.nlm.nih.gov/genomes/all/GCA/002/778/355/GCA_002778355.1_ASM277835v1													增补
Coboldia fuscipes	Eukaryota;Animals;Insects	BV_Coboldia	SAMN03276535	PRJNA268391	GCA_001014335.1	Scaffold	98.7591	30.1		JXOR01	1732	0	2015-05-28T00:00:00Z	ftp://ftp.ncbi.nlm.nih.gov/genomes/all/GCA/001/014/335/GCA_001014335.1_ASM101433v1
Coccinella septempunctata	Eukaryota;Animals;Insects		SAMEA7520205	PRJEB44629	GCA_907165205.1	Chromosome	398.849	36.4187	chromosome 1:NC_058189.1/OU015573.1; chromosome 2:NC_058190.1/OU015574.1; chromosome 3:NC_058191.1/OU015575.1; chromosome 4:NC_058192.1/OU015576.1; chromosome 5:NC_058193.1/OU015577.1; chromosome 6:NC_058194.1/OU015578.1; chromosome 7:NC_058195.1/OU015579.1; chromosome 8:NC_058196.1/OU015580.1; chromosome 9:NC_058197.1/OU015582.1; chromosome X:NC_058198.1/OU015581.1; mitochondrion MT:OU015583.1	CAJRAZ01	24	23111	2021-05-10T00:00:00Z	ftp://ftp.ncbi.nlm.nih.gov/genomes/all/GCA/907/165/205/GCA_907165205.1_icCocSept1.1	ftp://ftp.ncbi.nlm.nih.gov/genomes/all/GCF/907/165/205/GCF_907165205.1_icCocSept1.1
Cochliomyia hominivorax	Eukaryota;Animals;Insects	J06 Research Colony	SAMN08737030	PRJNA438970	GCA_004302925.1	Contig	534.085	27.7		PYHX01	3663	0	2019-02-26T00:00:00Z	ftp://ftp.ncbi.nlm.nih.gov/genomes/all/GCA/004/302/925/GCA_004302925.1_ASM430292v1													增补
Columbicola columbae	Eukaryota;Animals;Insects	jgb_00001	SAMN16076762	PRJNA662097	GCA_016920875.1	Scaffold	207.888	36.1		JADMLL01	386	0	2021-02-23T00:00:00Z	ftp://ftp.ncbi.nlm.nih.gov/genomes/all/GCA/016/920/875/GCA_016920875.1_Utah_Ccol_1.0													增补
Conopomorpha cramerella	Eukaryota;Animals;Insects	LKM Madai	SAMN10993799	PRJNA523978	GCA_012932125.1	Scaffold	497.288	38.1		SJJU01	73142	0	2020-04-29T00:00:00Z	ftp://ftp.ncbi.nlm.nih.gov/genomes/all/GCA/012/932/125/GCA_012932125.1_ASM1293212v1
Contarinia nasturtii	Eukaryota;Animals;Insects	CC-2019	SAMN12743477	PRJNA579966	GCA_009176525.2	Scaffold	185.885	35.1		VYII01	5545	24963	2019-10-18T00:00:00Z	ftp://ftp.ncbi.nlm.nih.gov/genomes/all/GCA/009/176/525/GCA_009176525.2_AAFC_CNas_1.1	ftp://ftp.ncbi.nlm.nih.gov/genomes/all/GCF/009/176/525/GCF_009176525.2_AAFC_CNas_1.1
Copidosoma floridanum	Eukaryota;Animals;Insects	CFLO.00-Male	SAMN02265491	PRJNA297581	GCA_000648655.2	Scaffold	553.956	37.1		JBOX02	4840	17308	2014-04-28T00:00:00Z	ftp://ftp.ncbi.nlm.nih.gov/genomes/all/GCA/000/648/655/GCA_000648655.2_Cflo_2.0	ftp://ftp.ncbi.nlm.nih.gov/genomes/all/GCF/000/648/655/GCF_000648655.2_Cflo_2.0
Coptotermes formosanus	Eukaryota;Animals;Insects		SAMD00172918	PRJDB8346	GCA_013340265.1	Scaffold	875.712	39.4		BLKM01	12995	12984	2020-05-08T00:00:00Z	ftp://ftp.ncbi.nlm.nih.gov/genomes/all/GCA/013/340/265/GCA_013340265.1_CopFor1.0
Cryptolaemus montrouzieri	Eukaryota;Animals;Insects	SYSU2018	SAMN14615318	PRJNA626074	GCA_013387265.1	Contig	988.107	34.9		JABFTP01	398	0	2020-07-02T00:00:00Z	ftp://ftp.ncbi.nlm.nih.gov/genomes/all/GCA/013/387/265/GCA_013387265.1_SYSU_Cmont_1.0
Cryptotermes secundus	Eukaryota;Animals;Insects		SAMN06690155	PRJNA432597	GCA_002891405.2	Scaffold	1018.93	41.3		NEVH01	55483	29285	2018-01-17T00:00:00Z	ftp://ftp.ncbi.nlm.nih.gov/genomes/all/GCA/002/891/405/GCA_002891405.2_Csec_1.0	ftp://ftp.ncbi.nlm.nih.gov/genomes/all/GCF/002/891/405/GCF_002891405.2_Csec_1.0
Ctenocephalides felis	Eukaryota;Animals;Insects	EL2017-DRISC	SAMN09779028	PRJNA489461	GCA_003426905.1	Scaffold	775.453	29.8		QVAO01	3733	21954	2018-08-24T00:00:00Z	ftp://ftp.ncbi.nlm.nih.gov/genomes/all/GCA/003/426/905/GCA_003426905.1_ASM342690v1	ftp://ftp.ncbi.nlm.nih.gov/genomes/all/GCF/003/426/905/GCF_003426905.1_ASM342690v1
Culex quinquefasciatus	Eukaryota;Animals;Insects	JHB	SAMN15480861	PRJNA684067	GCA_015732765.1	Chromosome	573.23	37.5148	chromosome 1:NC_051861.1/CM027410.1; chromosome 2:NC_051862.1/CM027411.1; chromosome 3:NC_051863.1/CM027412.1; mitochondrion MT:NC_014574.1/	JADDTP01	57	24531	2020-12-03T00:00:00Z	ftp://ftp.ncbi.nlm.nih.gov/genomes/all/GCA/015/732/765/GCA_015732765.1_VPISU_Cqui_1.0_pri_paternal	ftp://ftp.ncbi.nlm.nih.gov/genomes/all/GCF/015/732/765/GCF_015732765.1_VPISU_Cqui_1.0_pri_paternal
Culicoides sonorensis	Eukaryota;Animals;Insects		SAMEA2709007	PRJEB7005	GCA_900002565.1	Contig	209.429	28.3			916	0	2018-01-23T23:04:00Z	ftp://ftp.ncbi.nlm.nih.gov/genomes/all/GCA/900/002/565/GCA_900002565.1_ASM90000256v1
Cydia pomonella	Eukaryota;Animals;Insects	Jiuquan	SAMN09205828	PRJNA464426	GCA_003425675.2	Scaffold	772.892	33		QFTL02	1717	0	2018-08-23T00:00:00Z	ftp://ftp.ncbi.nlm.nih.gov/genomes/all/GCA/003/425/675/GCA_003425675.2_Cpom.V2
Dactylopius coccus	Eukaryota;Animals;Insects	MexFresh	SAMN02726234	PRJNA244295	GCA_000833685.1	Contig	18.6131	58.1		JMCM01	1499	0	2015-02-09T00:00:00Z	ftp://ftp.ncbi.nlm.nih.gov/genomes/all/GCA/000/833/685/GCA_000833685.1_ASM83368v1
Daktulosphaira vitifoliae	Eukaryota;Animals;Insects		SAMN30354038	PRJNA870220	GCA_025091365.1	Scaffold	282.6	27		JANVCY01	8544	0	2022-09-20T00:00:00Z
Danaus chrysippus	Eukaryota;Animals;Insects		SAMEA9973796	PRJEB47812	GCA_916720795.1	Contig	354.02	30.9		CAKASE01	83	19635	2021-10-19T00:00:00Z	ftp://ftp.ncbi.nlm.nih.gov/genomes/all/GCA/916/720/795/GCA_916720795.1_Dchry2.2
Danaus plexippus	Eukaryota;Animals;Insects		SAMN16239029	PRJNA663267	GCA_018135715.1	Chromosome	245.174	32.1598	chromosome 2:CM030908.1; chromosome 4:CM030909.1; chromosome 5:CM030910.1; chromosome 6:CM030911.1; chromosome 7:CM030912.1; chromosome 8:CM030913.1; chromosome 10:CM030914.1; chromosome 11:CM030915.1; chromosome 12:CM030916.1; chromosome 14:CM030917.1; chromosome 15:CM030918.1; chromosome 17:CM030919.1; chromosome 19:CM030920.1; chromosome 20:CM030921.1; chromosome 23:CM030922.1; chromosome 24:C…	JAEQBL01	66	0	2021-04-23T00:00:00Z	ftp://ftp.ncbi.nlm.nih.gov/genomes/all/GCA/018/135/715/GCA_018135715.1_MEX_DaPlex
Delia radicum	Eukaryota;Animals;Insects	iso-1	SAMN15734706	PRJNA655405	GCA_021234595.1	Chromosome	1324.42	29.4123	chromosome I:CM037851.1; chromosome II:CM037852.1; chromosome III:CM037853.1; chromosome IV:CM037854.1; chromosome V:CM037855.1; chromosome VI:CM037856.1	JAEKOY01	2984	0	2021-12-20T00:00:00Z	ftp://ftp.ncbi.nlm.nih.gov/genomes/all/GCA/021/234/595/GCA_021234595.1_iDiv_DRa_1.0
Dendroctonus ponderosae	Eukaryota;Animals;Insects	FM_Combo_2020	SAMN16793753	PRJNA846874	GCA_020466585.2	Scaffold	223.598	36.4		JAFETG01	2112	23095	2021-10-13T00:00:00Z	ftp://ftp.ncbi.nlm.nih.gov/genomes/all/GCA/020/466/585/GCA_020466585.2_Dpon_F_20191213v2	ftp://ftp.ncbi.nlm.nih.gov/genomes/all/GCF/020/466/585/GCF_020466585.1_Dpon_F_20191213v2
Dendroctonus valens	Eukaryota;Animals;Insects	Dva2017	SAMN21591519	PRJNA765904	GCA_024550625.1	Scaffold	322.407	36.7		JAJTJO01	922	0	2022-08-05T00:00:00Z
Diabrotica virgifera virgifera	Eukaryota;Animals;Insects	Ped12-6-A-3	SAMN08631342	PRJNA432972	GCA_003013835.2	Scaffold	2418.07	36.5		PXJM02	87712	28061	2018-03-20T00:00:00Z	ftp://ftp.ncbi.nlm.nih.gov/genomes/all/GCA/003/013/835/GCA_003013835.2_Dvir_v2.0	ftp://ftp.ncbi.nlm.nih.gov/genomes/all/GCF/003/013/835/GCF_003013835.1_Dvir_v2.0
Diaphorina citri	Eukaryota;Animals;Insects		SAMN00100712	PRJNA29447	GCA_000475195.1	Scaffold	485.705	38.5		AWGM01	161988	24730	2013-09-29T00:00:00Z	ftp://ftp.ncbi.nlm.nih.gov/genomes/all/GCA/000/475/195/GCA_000475195.1_Diaci_psyllid_genome_assembly_version_1.1	ftp://ftp.ncbi.nlm.nih.gov/genomes/all/GCF/000/475/195/GCF_000475195.1_Diaci_psyllid_genome_assembly_version_1.1
Diatraea saccharalis	Eukaryota;Animals;Insects	Dsac_60x	SAMN15594284	PRJNA647758	GCA_014843785.1	Scaffold	453.235	33.7		JACGTY01	50455	0	2020-10-05T00:00:00Z	ftp://ftp.ncbi.nlm.nih.gov/genomes/all/GCA/014/843/785/GCA_014843785.1_ESALQ_Dsac_1.0
Dinocampus coccinellae	Eukaryota;Animals;Insects	C7_Kansas	SAMN20081521	PRJNA744197	GCA_022537945.1	Scaffold	162.293	35.8		JAKDEE01	698	0	2022-03-09T00:00:00Z	ftp://ftp.ncbi.nlm.nih.gov/genomes/all/GCA/022/537/945/GCA_022537945.1_ASM2253794v1
Diorhabda carinulata	Eukaryota;Animals;Insects	G12_F5	SAMN23038877	PRJNA513507	GCA_020975425.1	Scaffold	315.35	31.9		JAJJBS01	1191	0	2021-11-24T00:00:00Z	ftp://ftp.ncbi.nlm.nih.gov/genomes/all/GCA/020/975/425/GCA_020975425.1_UIdaho_icDCau_1.0
Diprion similis	Eukaryota;Animals;Insects	iyDipSimi1	SAMN23497078	PRJNA797438	GCA_021155765.1	Chromosome	270.226	39.7437	chromosome 1:NC_060105.1/CM037719.1; chromosome 2:NC_060106.1/CM037720.1; chromosome 3:NC_060107.1/CM037721.1; chromosome 4:NC_060108.1/CM037722.1; chromosome 5:NC_060109.1/CM037723.1; chromosome 6:NC_060110.1/CM037724.1; chromosome 7:NC_060111.1/CM037725.1; chromosome 8:NC_060112.1/CM037726.1; chromosome 9:NC_060113.1/CM037727.1; chromosome 10:NC_060114.1/CM037728.1; chromosome 11:NC_060115.1/CM…	JAJNQI01	81	20442	2021-12-10T00:00:00Z	ftp://ftp.ncbi.nlm.nih.gov/genomes/all/GCA/021/155/765/GCA_021155765.1_iyDipSimi1.1	ftp://ftp.ncbi.nlm.nih.gov/genomes/all/GCF/021/155/765/GCF_021155765.1_iyDipSimi1.1
Diuraphis noxia	Eukaryota;Animals;Insects	RWA2	SAMN02693874	PRJNA310344	GCA_001186385.1	Scaffold	395.074	34.2992	mitochondrion MT:NC_022727.1/	JOTR01	5637	17476	2015-07-23T00:00:00Z	ftp://ftp.ncbi.nlm.nih.gov/genomes/all/GCA/001/186/385/GCA_001186385.1_Dnoxia_1.0	ftp://ftp.ncbi.nlm.nih.gov/genomes/all/GCF/001/186/385/GCF_001186385.1_Dnoxia_1.0
Drosophila busckii	Eukaryota;Animals;Insects	San Diego stock center, stock number 13000-0081.31	SAMN13899428	PRJNA622241	GCA_011750605.1	Chromosome	118.492	39.0901	chromosome 2L:NC_046604.1/CM022245.1; chromosome 2R:NC_046605.1/CM022246.1; chromosome 3L:NC_046606.1/CM022247.1; chromosome 3R:NC_046607.1/CM022248.1; chromosome X:NC_046608.1/CM022249.1; chromosome 4:NC_046609.1/CM022250.1	DULD01	94	19109	2020-03-25T00:00:00Z	ftp://ftp.ncbi.nlm.nih.gov/genomes/all/GCA/011/750/605/GCA_011750605.1_ASM1175060v1	ftp://ftp.ncbi.nlm.nih.gov/genomes/all/GCF/011/750/605/GCF_011750605.1_ASM1175060v1
Drosophila funebris	Eukaryota;Animals;Insects	fst01	SAMN16729688	PRJNA675888	GCA_018901825.1	Contig	154.246	38.2		JAEIFK01	694	0	2021-06-16T00:00:00Z	ftp://ftp.ncbi.nlm.nih.gov/genomes/all/GCA/018/901/825/GCA_018901825.1_ASM1890182v1
Drosophila hydei	Eukaryota;Animals;Insects	15085-1641.00,03,60	SAMN09383128	PRJNA501875	GCA_003285905.2	Contig	153.742	39.5		QMEQ02	217	21429	2018-07-02T00:00:00Z	ftp://ftp.ncbi.nlm.nih.gov/genomes/all/GCA/003/285/905/GCA_003285905.2_DhydRS2	ftp://ftp.ncbi.nlm.nih.gov/genomes/all/GCF/003/285/905/GCF_003285905.1_DhydRS2
Drosophila immigrans	Eukaryota;Animals;Insects	15111.1731.12	SAMN16729612	PRJNA675888	GCA_018153375.1	Contig	183.277	38.6		JAECXZ01	1269	0	2021-04-28T00:00:00Z	ftp://ftp.ncbi.nlm.nih.gov/genomes/all/GCA/018/153/375/GCA_018153375.1_ASM1815337v1
Drosophila melanogaster	Eukaryota;Animals;Insects		SAMN02803731	PRJNA13669	GCA_000001215.4	Chromosome	143.726	42.0803	chromosome X:NC_004354.4/AE014298.5; chromosome 2L:NT_033779.5/AE014134.6; chromosome 2R:NT_033778.4/AE013599.5; chromosome 3L:NT_037436.4/AE014296.5; chromosome 3R:NT_033777.3/AE014297.3; chromosome 4:NC_004353.4/AE014135.4; chromosome Y:NC_024512.1/CP007106.1; mitochondrion MT:NC_024511.2/KJ947872.2		1870	30717	2002-04-30T00:00:00Z	ftp://ftp.ncbi.nlm.nih.gov/genomes/all/GCA/000/001/215/GCA_000001215.4_Release_6_plus_ISO1_MT	ftp://ftp.ncbi.nlm.nih.gov/genomes/all/GCF/000/001/215/GCF_000001215.4_Release_6_plus_ISO1_MT
Drosophila repleta	Eukaryota;Animals;Insects	kari30	SAMN16729650	PRJNA675888	GCA_018903745.1	Contig	154.012	40.2		JAEIGN01	753	0	2021-06-16T00:00:00Z	ftp://ftp.ncbi.nlm.nih.gov/genomes/all/GCA/018/903/745/GCA_018903745.1_ASM1890374v1
Drosophila suzukii	Eukaryota;Animals;Insects	WT3_2.0	SAMN13521054	PRJNA670404	GCA_013340165.1	Chromosome	268.012	40.6665	chromosome 4:NC_050699.1/CM023447.1	WWNF01	546	25540	2020-06-12T00:00:00Z	ftp://ftp.ncbi.nlm.nih.gov/genomes/all/GCA/013/340/165/GCA_013340165.1_LBDM_Dsuz_2.1.pri	ftp://ftp.ncbi.nlm.nih.gov/genomes/all/GCF/013/340/165/GCF_013340165.1_LBDM_Dsuz_2.1.pri
Elaeidobius kamerunicus	Eukaryota;Animals;Insects	PL Ekam 1	SAMN15158884	PRJNA637822	GCA_014849505.1	Scaffold	269.635	31		JACGEL01	364527	0	2020-10-05T00:00:00Z	ftp://ftp.ncbi.nlm.nih.gov/genomes/all/GCA/014/849/505/GCA_014849505.1_AAL_Ekam_1.0
Ephestia elutella	Eukaryota;Animals;Insects	GZZY	SAMN17108528	PRJNA686192	GCA_018467065.1	Chromosome	576.941	37.8875	chromosome 1:CM031564.1; chromosome 2:CM031565.1; chromosome 3:CM031566.1; chromosome 4:CM031567.1; chromosome 5:CM031568.1; chromosome 6:CM031569.1; chromosome 7:CM031570.1; chromosome 8:CM031571.1; chromosome 9:CM031572.1; chromosome 10:CM031573.1; chromosome 11:CM031574.1; chromosome 12:CM031575.1; chromosome 13:CM031576.1; chromosome 14:CM031577.1; chromosome 15:CM031578.1; chromosome 16:CM03…	JAEMBS01	804	0	2021-05-24T00:00:00Z	ftp://ftp.ncbi.nlm.nih.gov/genomes/all/GCA/018/467/065/GCA_018467065.1_Eelu-V1
Ephestia kuehniella	Eukaryota;Animals;Insects		SAMEA10813674	PRJEB49052	GCA_921024065.1	Scaffold	353.956	32.9		CAKLCC01	90445	0	2021-12-15T00:00:00Z	ftp://ftp.ncbi.nlm.nih.gov/genomes/all/GCA/921/024/065/GCA_921024065.1_Genome_ASM_M6_M11_kdef_b300
Ephydra gracilis	Eukaryota;Animals;Insects	BV_Egracilis	SAMN03283202	PRJNA268391	GCA_001014675.1	Scaffold	410.873	31.2		JXPQ01	61434	0	2015-05-28T00:00:00Z	ftp://ftp.ncbi.nlm.nih.gov/genomes/all/GCA/001/014/675/GCA_001014675.1_ASM101467v1
Epiphyas postvittana	Eukaryota;Animals;Insects					Scaffold	598.1	38.3
Erannis defoliaria	Eukaryota;Animals;Insects		SAMEA7520367	PRJEB43988	GCA_905404285.1	Chromosome	522.37	38.139	chromosome 1:FR990066.1; chromosome 2:FR990068.1; chromosome 3:FR990069.1; chromosome 4:FR990070.1; chromosome 5:FR990071.1; chromosome 6:FR990072.1; chromosome 7:FR990073.1; chromosome 8:FR990074.1; chromosome 9:FR990075.1; chromosome 10:FR990076.1; chromosome 11:FR990077.1; chromosome 12:FR990078.1; chromosome 13:FR990079.1; chromosome 14:FR990080.1; chromosome 15:FR990081.1; chromosome 16:FR99…	CAJQFK01	38	0	2021-03-31T00:00:00Z	ftp://ftp.ncbi.nlm.nih.gov/genomes/all/GCA/905/404/285/GCA_905404285.1_ilEraDefo1.1
Eriosoma lanigerum	Eukaryota;Animals;Insects	AA05	SAMN14543364	PRJNA623270	GCA_013282895.1	Chromosome	334.868	26.3744	chromosome 1:CM023357.1; chromosome 2:CM023358.1; chromosome 3:CM023359.1; chromosome 4:CM023360.1; chromosome 5:CM023361.1; chromosome 6:CM023362.1	JABCUB01	7146	0	2020-06-06T00:00:00Z	ftp://ftp.ncbi.nlm.nih.gov/genomes/all/GCA/013/282/895/GCA_013282895.1_WAA_JIC_1.0
Eristalis arbustorum	Eukaryota;Animals;Insects		SAMEA7520036	PRJEB47734	GCA_916610145.1	Chromosome	451.043	42.9784	chromosome 1:OU744316.1; chromosome 2:OU744317.1; chromosome 3:OU744318.1; chromosome 4:OU744319.1; chromosome 5:OU744320.1; chromosome X:OU744321.1; mitochondrion MT:OU744322.1	CAKAIZ01	519	0	2021-09-30T00:00:00Z	ftp://ftp.ncbi.nlm.nih.gov/genomes/all/GCA/916/610/145/GCA_916610145.1_idEriArbu1.1
Eristalis tenax	Eukaryota;Animals;Insects		SAMEA7520042	PRJEB43008	GCA_905231855.2	Chromosome	487.02	42.1065	chromosome 1:HG993124.1; chromosome 2:HG993125.1; chromosome 3:HG993126.1; chromosome 4:HG993127.1; chromosome 5:HG993128.1; chromosome X:HG993129.1; mitochondrion MT:HG993130.2	CAJNIU02	157	0	2021-02-14T00:00:00Z	ftp://ftp.ncbi.nlm.nih.gov/genomes/all/GCA/905/231/855/GCA_905231855.2_idEriTena2.2
Euborellia annulipes	Eukaryota;Animals;Insects	SK2020b	SAMN24423794	PRJNA792391	GCA_023213315.1	Scaffold	944.643	31.7		JAKCPI01	31850	0	2022-05-02T00:00:00Z	ftp://ftp.ncbi.nlm.nih.gov/genomes/all/GCA/023/213/315/GCA_023213315.1_euborellia.consensus.v1
Euglossa dilemma	Eukaryota;Animals;Insects	1	SAMN07177610	PRJNA388474	GCA_002201625.1	Scaffold	588.2	28.8		NIJG01	22698	0	2017-06-20T00:00:00Z	ftp://ftp.ncbi.nlm.nih.gov/genomes/all/GCA/002/201/625/GCA_002201625.1_Edil_v1.0
Eupelmus annulatus	Eukaryota;Animals;Insects		SAMEA4716326	PRJEB27189	GCA_900480025.1	Scaffold	314.961	36.8		UDEW01	48063	0	2018-06-18T00:00:00Z	ftp://ftp.ncbi.nlm.nih.gov/genomes/all/GCA/900/480/025/GCA_900480025.1_Eann
Euplexia lucipara	Eukaryota;Animals;Insects		SAMEA7701470	PRJEB49080	GCA_921972225.1	Chromosome	661.826	36.8651	chromosome 1:OV179143.1; chromosome 2:OV179144.1; chromosome 3:OV179145.1; chromosome 4:OV179146.1; chromosome 5:OV179147.1; chromosome 6:OV179148.1; chromosome 7:OV179149.1; chromosome 8:OV179150.1; chromosome 9:OV179151.1; chromosome 10:OV179152.1; chromosome 11:OV179153.1; chromosome 12:OV179154.1; chromosome 13:OV179155.1; chromosome 14:OV179156.1; chromosome 15:OV179157.1; chromosome 16:OV17…	CAKLHH01	72	0	2021-12-15T00:00:00Z	ftp://ftp.ncbi.nlm.nih.gov/genomes/all/GCA/921/972/225/GCA_921972225.1_ilEupLuci1.1
Euschistus heros	Eukaryota;Animals;Insects	2730	SAMN10147922	PRJNA489772	GCA_003667255.1	Contig	1325.16	32.1		RCWM01	3209	0	2018-10-19T00:00:00Z	ftp://ftp.ncbi.nlm.nih.gov/genomes/all/GCA/003/667/255/GCA_003667255.1_E_heros_v1.0_sep_2018
Ferrisia virgata	Eukaryota;Animals;Insects		SAMEA3699094	PRJEB12067	GCA_900060175.1	Scaffold	304.571	34.2		FIZR01	32723	0	2016-03-26T00:00:00Z	ftp://ftp.ncbi.nlm.nih.gov/genomes/all/GCA/900/060/175/GCA_900060175.1_FVIR
Forficula auricularia	Eukaryota;Animals;Insects	URB_2019	SAMN25510020	PRJNA800435	GCA_024734495.1	Scaffold	1062.21	30.8		JALMQS01	919	0	2022-08-23T00:00:00Z
Frankliniella occidentalis	Eukaryota;Animals;Insects	FOCC.00	SAMN02303501	PRJNA480452	GCA_000697945.3	Scaffold	274.99	50.8985	mitochondrion MT:NC_018370.1/	JMDY02	18479	23356	2014-06-02T00:00:00Z	ftp://ftp.ncbi.nlm.nih.gov/genomes/all/GCA/000/697/945/GCA_000697945.3_Focc_2.1	ftp://ftp.ncbi.nlm.nih.gov/genomes/all/GCF/000/697/945/GCF_000697945.2_Focc_2.1
Galerucella tenella	Eukaryota;Animals;Insects		SAMEA8566687	PRJEB44256	GCA_910591685.1	Scaffold	460.593	33.4		CAJUYH01	29202	0	2021-07-06T00:00:00Z	ftp://ftp.ncbi.nlm.nih.gov/genomes/all/GCA/910/591/685/GCA_910591685.1_Galerucella_tenella_genome_assembly
Galleria mellonella	Eukaryota;Animals;Insects	Carbio01_MB	SAMN10148411	PRJNA498111	GCA_003640425.2	Scaffold	401.915	33.1995	mitochondrion MT:NC_028532.1/	RBWF02	13304	20166	2018-10-12T00:00:00Z	ftp://ftp.ncbi.nlm.nih.gov/genomes/all/GCA/003/640/425/GCA_003640425.2_ASM364042v2	ftp://ftp.ncbi.nlm.nih.gov/genomes/all/GCF/003/640/425/GCF_003640425.2_ASM364042v2
Glossina austeni	Eukaryota;Animals;Insects		SAMN02768703	PRJNA189552	GCA_000688735.1	Scaffold	370.265	34.7		JMRR01	2205	0	2014-05-09T00:00:00Z	ftp://ftp.ncbi.nlm.nih.gov/genomes/all/GCA/000/688/735/GCA_000688735.1_Glossina_austeni-1.0.3
Goniozus legneri	Eukaryota;Animals;Insects	Nottingham	SAMN06698956	PRJNA378164	GCA_003055095.1	Scaffold	140.142	0		NCVS01	7855	0	2018-04-17T00:00:00Z	ftp://ftp.ncbi.nlm.nih.gov/genomes/all/GCA/003/055/095/GCA_003055095.1_ASM305509v1
Grapholita molesta	Eukaryota;Animals;Insects	lab01	SAMN14693730	PRJNA627114	GCA_022674325.1	Chromosome	517.71	37.5861	chromosome gm01:CP053120.1; chromosome gm02:CP053121.1; chromosome gm03:CP053122.1; chromosome gm04:CP053123.1; chromosome gm05:CP053124.1; chromosome gm06:CP053125.1; chromosome gm07:CP053126.1; chromosome gm08:CP053127.1; chromosome gm09:CP053128.1; chromosome gm10:CP053129.1; chromosome gm11:CP053130.1; chromosome gm12:CP053131.1; chromosome gm13:CP053132.1; chromosome gm14:CP053133.1; chromos…		28	0	2022-03-22T00:00:00Z	ftp://ftp.ncbi.nlm.nih.gov/genomes/all/GCA/022/674/325/GCA_022674325.1_ASM2267432v1
Gryllus bimaculatus	Eukaryota;Animals;Insects	white eyes	SAMD00277108	PRJDB10609	GCA_017312745.1	Scaffold	1658.01	38.6		BOPP01	47877	0	2021-02-12T22:17:00Z	ftp://ftp.ncbi.nlm.nih.gov/genomes/all/GCA/017/312/745/GCA_017312745.1_Gbim_1.0
Haematobia irritans	Eukaryota;Animals;Insects	Kerrville in vitro susceptible	SAMN07830356	PRJNA30967	GCA_003123925.1	Scaffold	1143.54	17.2		PGFW01	76616	0	2018-05-14T00:00:00Z	ftp://ftp.ncbi.nlm.nih.gov/genomes/all/GCA/003/123/925/GCA_003123925.1_Hi_v1.0
Halyomorpha halys	Eukaryota;Animals;Insects	HHAL.00	SAMN02737379	PRJNA298780	GCA_000696795.2	Scaffold	998.241	30.8999	mitochondrion MT:NC_013272.1/	JMPT02	16639	25026	2014-05-30T00:00:00Z	ftp://ftp.ncbi.nlm.nih.gov/genomes/all/GCA/000/696/795/GCA_000696795.2_Hhal_2.0	ftp://ftp.ncbi.nlm.nih.gov/genomes/all/GCF/000/696/795/GCF_000696795.2_Hhal_2.0
Harmonia axyridis	Eukaryota;Animals;Insects		SAMEA7520208	PRJEB47373	GCA_914767665.1	Chromosome	425.525	35.1438	chromosome 1:NC_059501.1/OU611927.1; chromosome 2:NC_059502.1/OU611928.1; chromosome 3:NC_059503.1/OU611929.1; chromosome 4:NC_059504.1/OU611930.1; chromosome 5:NC_059505.1/OU611931.1; chromosome 6:NC_059506.1/OU611932.1; chromosome 7:NC_059507.1/OU611934.1; chromosome X:NC_059508.1/OU611933.1; mitochondrion MT:OU611935.1	CAJZBN01	13	23861	2021-09-11T00:00:00Z	ftp://ftp.ncbi.nlm.nih.gov/genomes/all/GCA/914/767/665/GCA_914767665.1_icHarAxyr1.1	ftp://ftp.ncbi.nlm.nih.gov/genomes/all/GCF/914/767/665/GCF_914767665.1_icHarAxyr1.1
Hecatera dysodea	Eukaryota;Animals;Insects		SAMEA7521514	PRJEB43487	GCA_905332915.2	Chromosome	640.912	38.4186	chromosome 1:HG995287.1; chromosome 2:HG995288.1; chromosome 3:HG995289.1; chromosome 4:HG995290.1; chromosome 5:HG995291.1; chromosome 6:HG995292.1; chromosome 7:HG995293.1; chromosome 8:HG995294.1; chromosome 9:HG995295.1; chromosome 10:HG995296.1; chromosome 11:HG995297.1; chromosome 12:HG995298.1; chromosome 13:HG995299.1; chromosome 14:HG995300.1; chromosome 15:HG995301.1; chromosome 16:HG99…	CAJOST02	41	0	2021-03-10T00:00:00Z	ftp://ftp.ncbi.nlm.nih.gov/genomes/all/GCA/905/332/915/GCA_905332915.2_ilHecDyso1.2
Helicoverpa armigera	Eukaryota;Animals;Insects	SCD	SAMN14539870	PRJNA859146	GCA_023701775.1	Chromosome	356.686	36.5339	chromosome 1:NC_064776.1/CM043080.1; chromosome 2:NC_064777.1/CM043081.1; chromosome 3:NC_064778.1/CM043082.1; chromosome 4:NC_064779.1/CM043083.1; chromosome 5:NC_064780.1/CM043084.1; chromosome 6:NC_064781.1/CM043085.1; chromosome 7:NC_064782.1/CM043086.1; chromosome 8:NC_064783.1/CM043087.1; chromosome 9:NC_064784.1/CM043088.1; chromosome 10:NC_064785.1/CM043089.1; chromosome 11:NC_064786.1/CM…	JAHDYT01	42	28010	2022-06-10T00:00:00Z	ftp://ftp.ncbi.nlm.nih.gov/genomes/all/GCA/023/701/775/GCA_023701775.1_HaSCD2	ftp://ftp.ncbi.nlm.nih.gov/genomes/all/GCF/023/701/775/GCF_023701775.1_HaSCD2
Helicoverpa zea	Eukaryota;Animals;Insects	HzStark_Cry1AcR	SAMN25818888	PRJNA818699	GCA_022581195.1	Chromosome	375.181	36.8486	chromosome 1:NC_061452.1/CM040203.1; chromosome 2:NC_061453.1/CM040204.1; chromosome 3:NC_061454.1/CM040205.1; chromosome 4:NC_061455.1/CM040206.1; chromosome 5:NC_061456.1/CM040207.1; chromosome 6:NC_061457.1/CM040208.1; chromosome 7:NC_061458.1/CM040209.1; chromosome 8:NC_061459.1/CM040210.1; chromosome 9:NC_061460.1/CM040211.1; chromosome 10:NC_061461.1/CM040212.1; chromosome 11:NC_061462.1/CM…	JAKYJW01	43	23696	2022-03-11T00:00:00Z	ftp://ftp.ncbi.nlm.nih.gov/genomes/all/GCA/022/581/195/GCA_022581195.1_ilHelZeax1.1	ftp://ftp.ncbi.nlm.nih.gov/genomes/all/GCF/022/581/195/GCF_022581195.2_ilHelZeax1.1
Hermetia illucens	Eukaryota;Animals;Insects		SAMEA6847289	PRJEB37575	GCA_905115235.1	Chromosome	1004.95	42.4518	chromosome 1:NC_051849.1/LR899009.1; chromosome 2:NC_051850.1/LR899010.1; chromosome 3:NC_051851.1/LR899011.1; chromosome 4:NC_051852.1/LR899012.1; chromosome 5:NC_051853.1/LR899013.1; chromosome 6:NC_051854.1/LR899014.1; chromosome 7:NC_051855.1/LR899015.1; mitochondrion MT:NC_035232.1/	CAJHNG01	21	24828	2020-11-18T00:00:00Z	ftp://ftp.ncbi.nlm.nih.gov/genomes/all/GCA/905/115/235/GCA_905115235.1_iHerIll2.2.curated.20191125	ftp://ftp.ncbi.nlm.nih.gov/genomes/all/GCF/905/115/235/GCF_905115235.1_iHerIll2.2.curated.20191125
Hestina assimilis	Eukaryota;Animals;Insects	HMJD_F	SAMN24532475	PRJNA793373	GCA_023373885.1	Chromosome	423.874	35.4261	chromosome 1:CM041740.1; chromosome 2:CM041741.1; chromosome 3:CM041742.1; chromosome 4:CM041743.1; chromosome 5:CM041744.1; chromosome 6:CM041745.1; chromosome 7:CM041746.1; chromosome 8:CM041747.1; chromosome 9:CM041748.1; chromosome 10:CM041749.1; chromosome 11:CM041750.1; chromosome 12:CM041751.1; chromosome 13:CM041752.1; chromosome 14:CM041753.1; chromosome 15:CM041754.1; chromosome 16:CM04…	JAKCVQ01	32	0	2022-05-16T00:00:00Z	ftp://ftp.ncbi.nlm.nih.gov/genomes/all/GCA/023/373/885/GCA_023373885.1_ASM2337388v1
Homalodisca vitripennis	Eukaryota;Animals;Insects	AUS2020	SAMN22783162	PRJNA801498	GCA_021130785.2	Chromosome	2305	33.1572	chromosome 1:NC_060207.1/CM037686.2; chromosome 2:NC_060208.1/CM037687.2; chromosome 3:NC_060209.1/CM037688.2; chromosome 4:NC_060210.1/CM037689.2; chromosome 5:NC_060211.1/CM037690.2; chromosome 6:NC_060212.1/CM037691.2; chromosome 7:NC_060213.1/CM037692.2; chromosome 8:NC_060214.1/CM037693.2; chromosome X:NC_060215.1/CM037694.2; mitochondrion MT:NC_006899.1/	JAJKGG02	14904	31163	2021-12-09T00:00:00Z	ftp://ftp.ncbi.nlm.nih.gov/genomes/all/GCA/021/130/785/GCA_021130785.2_UT_GWSS_2.1	ftp://ftp.ncbi.nlm.nih.gov/genomes/all/GCF/021/130/785/GCF_021130785.1_UT_GWSS_2.1
Hydraecia micacea	Eukaryota;Animals;Insects		SAMEA8603188	PRJEB47367	GCA_914767645.1	Chromosome	562.441	38.1422	chromosome 1:OU611776.1; chromosome 2:OU611777.1; chromosome 3:OU611778.1; chromosome 4:OU611779.1; chromosome 5:OU611780.1; chromosome 6:OU611781.1; chromosome 7:OU611782.1; chromosome 8:OU611783.1; chromosome 9:OU611784.1; chromosome 10:OU611785.1; chromosome 11:OU611786.1; chromosome 12:OU611787.1; chromosome 13:OU611788.1; chromosome 14:OU611789.1; chromosome 15:OU611790.1; chromosome 16:OU61…	CAJZBC01	36	0	2021-09-11T00:00:00Z	ftp://ftp.ncbi.nlm.nih.gov/genomes/all/GCA/914/767/645/GCA_914767645.1_ilHydMica1.1
Hyphantria cunea	Eukaryota;Animals;Insects	Tianjin	SAMN08272440	PRJNA427777	GCA_003709505.1	Scaffold	510.512	35.4		PKRV01	4394	0	2018-11-01T00:00:00Z	ftp://ftp.ncbi.nlm.nih.gov/genomes/all/GCA/003/709/505/GCA_003709505.1_ASM370950v1
Hypogeococcus pungens	Eukaryota;Animals;Insects		SAMN14316929	PRJNA593002	GCA_018107765.1	Scaffold	238.234	33		JAAOIU01	250844	0	2021-04-20T00:00:00Z	ftp://ftp.ncbi.nlm.nih.gov/genomes/all/GCA/018/107/765/GCA_018107765.1_FuEDEI_HPun_1.1
Hypothenemus hampei	Eukaryota;Animals;Insects	Cenicafe-PB	SAMN14646680	PRJNA626647	GCA_013372445.1	Scaffold	162.571	29.3		JABRWK01	8198	0	2020-06-24T00:00:00Z	ftp://ftp.ncbi.nlm.nih.gov/genomes/all/GCA/013/372/445/GCA_013372445.1_CENICAFE_Hham_1.1
Ips typographus	Eukaryota;Animals;Insects	SLU	SAMN16538706	PRJNA671615	GCA_016097725.1	Contig	236.816	35.2		JADDUH01	272	0	2020-12-16T00:00:00Z	ftp://ftp.ncbi.nlm.nih.gov/genomes/all/GCA/016/097/725/GCA_016097725.1_CZU_Ityp_1.0
Lasius niger	Eukaryota;Animals;Insects		SAMN03253098	PRJNA269328	GCA_001045655.1	Scaffold	236.236	37.1		LBMM01	36804	18247	2015-07-02T00:00:00Z	ftp://ftp.ncbi.nlm.nih.gov/genomes/all/GCA/001/045/655/GCA_001045655.1_ASM104565v1
Leguminivora glycinivorella	Eukaryota;Animals;Insects	SPB_JAAS2020	SAMN21160035	PRJNA835455	GCA_023078275.1	Chromosome	657.424	37.837	chromosome 1:NC_062971.1/CM041121.1; chromosome 2:NC_062972.1/CM041122.1; chromosome 3:NC_062973.1/CM041123.1; chromosome 4:NC_062974.1/CM041124.1; chromosome 5:NC_062975.1/CM041125.1; chromosome 6:NC_062976.1/CM041126.1; chromosome 7:NC_062977.1/CM041127.1; chromosome 8:NC_062978.1/CM041128.1; chromosome 9:NC_062979.1/CM041129.1; chromosome 10:NC_062980.1/CM041130.1; chromosome 11:NC_062981.1/CM…	JAKXMO01	40	23735	2022-04-20T00:00:00Z	ftp://ftp.ncbi.nlm.nih.gov/genomes/all/GCA/023/078/275/GCA_023078275.1_LegGlyc_1.1	ftp://ftp.ncbi.nlm.nih.gov/genomes/all/GCF/023/078/275/GCF_023078275.1_LegGlyc_1.1
Lepisma saccharina	Eukaryota;Animals;Insects	AULS001	SAMN18160780	PRJNA707018	GCA_022664845.1	Scaffold	3799.08	36		JAGDQP01	430775	0	2022-03-21T00:00:00Z	ftp://ftp.ncbi.nlm.nih.gov/genomes/all/GCA/022/664/845/GCA_022664845.1_AU_Lsac_1.0
Leptinotarsa decemlineata	Eukaryota;Animals;Insects	Imidocloprid resistant	SAMN02376991	PRJNA420356	GCA_000500325.2	Scaffold	641.993	35.6		AYNB02	26908	19038	2013-11-27T00:00:00Z	ftp://ftp.ncbi.nlm.nih.gov/genomes/all/GCA/000/500/325/GCA_000500325.2_Ldec_2.0	ftp://ftp.ncbi.nlm.nih.gov/genomes/all/GCF/000/500/325/GCF_000500325.1_Ldec_2.0
Leptopilina heterotoma	Eukaryota;Animals;Insects	Lh14	SAMN14582825	PRJNA759655	GCA_015476425.1	Contig	484.694	26.9		JABAIE01	396	24645	2020-11-15T00:00:00Z	ftp://ftp.ncbi.nlm.nih.gov/genomes/all/GCA/015/476/425/GCA_015476425.1_ASM1547642v1	ftp://ftp.ncbi.nlm.nih.gov/genomes/all/GCF/015/476/425/GCF_015476425.1_ASM1547642v1
Leucinodes orbonalis	Eukaryota;Animals;Insects	L1 B-IND-2017	SAMN06858697	PRJNA377400	GCA_019425675.1	Scaffold	855.313	35.8		PQWD01	14891	0	2021-07-29T00:00:00Z	ftp://ftp.ncbi.nlm.nih.gov/genomes/all/GCA/019/425/675/GCA_019425675.1_ASM1942567v1
Linepithema humile	Eukaryota;Animals;Insects		SAMN02767796	PRJNA45799	GCA_000217595.1	Scaffold	219.501	37.9		ADOQ01	3030	21674	2011-06-07T00:00:00Z	ftp://ftp.ncbi.nlm.nih.gov/genomes/all/GCA/000/217/595/GCA_000217595.1_Lhum_UMD_V04	ftp://ftp.ncbi.nlm.nih.gov/genomes/all/GCF/000/217/595/GCF_000217595.1_Lhum_UMD_V04
Liposcelis brunnea	Eukaryota;Animals;Insects	US	SAMN22352495	PRJNA772023	GCA_023512825.1	Chromosome	178.249	34.7306	chromosome 1:CM042065.1; chromosome 2:CM042066.1; chromosome 3:CM042067.1; chromosome 4:CM042068.1; chromosome 5:CM042069.1; chromosome 6:CM042070.1; chromosome 7:CM042071.1; chromosome 8:CM042072.1; chromosome 9:CM042073.1	JAJEOV01	137	0	2022-05-20T00:00:00Z	ftp://ftp.ncbi.nlm.nih.gov/genomes/all/GCA/023/512/825/GCA_023512825.1_Lbru_1.0
Liriomyza trifolii	Eukaryota;Animals;Insects	BV_Liromyza	SAMN03274827	PRJNA268391	GCA_001014935.1	Scaffold	69.6986	27.4		JXHJ01	31049	0	2015-05-29T00:00:00Z	ftp://ftp.ncbi.nlm.nih.gov/genomes/all/GCA/001/014/935/GCA_001014935.1_ASM101493v1
Listronotus bonariensis	Eukaryota;Animals;Insects	ASW47	SAMN15324643	PRJNA640511	GCA_014170235.1	Scaffold	1112.44	31.3		JACEGR01	22156	0	2020-08-12T00:00:00Z	ftp://ftp.ncbi.nlm.nih.gov/genomes/all/GCA/014/170/235/GCA_014170235.1_ASM1417023v1
Locusta migratoria	Eukaryota;Animals;Insects		SAMN02261463	PRJNA185471	GCA_000516895.1	Contig	5759.8	40.7		AVCP01	1397492	0	2013-12-18T00:00:00Z	ftp://ftp.ncbi.nlm.nih.gov/genomes/all/GCA/000/516/895/GCA_000516895.1_LocustGenomeV1
Lucilia cuprina	Eukaryota;Animals;Insects	Lc7/37	SAMN23894005	PRJNA809378	GCA_022045245.1	Chromosome	409.162	29.3803	chromosome X:NC_060949.1/CM039062.1; chromosome 2:NC_060950.1/CM039057.1; chromosome 3:NC_060951.1/CM039058.1; chromosome 4:NC_060952.1/CM039059.1; chromosome 5:NC_060953.1/CM039060.1; chromosome 6:NC_060954.1/CM039061.1	JAKMAP01	8457	22082	2022-02-07T00:00:00Z	ftp://ftp.ncbi.nlm.nih.gov/genomes/all/GCA/022/045/245/GCA_022045245.1_ASM2204524v1	ftp://ftp.ncbi.nlm.nih.gov/genomes/all/GCF/022/045/245/GCF_022045245.1_ASM2204524v1
Lucilia sericata	Eukaryota;Animals;Insects	MDLA Ls3-8-SP2	SAMN13896454	PRJNA680594	GCA_015586225.1	Contig	565.305	30.7998	mitochondrion MT:NC_009733.1/CM027232.1	JADFTR01	4371	23700	2020-11-18T00:00:00Z	ftp://ftp.ncbi.nlm.nih.gov/genomes/all/GCA/015/586/225/GCA_015586225.1_ASM1558622v1	ftp://ftp.ncbi.nlm.nih.gov/genomes/all/GCF/015/586/225/GCF_015586225.1_ASM1558622v1
Lycaena phlaeas	Eukaryota;Animals;Insects		SAMEA7523293	PRJEB43473	GCA_905333005.2	Chromosome	420.485	35.792	chromosome 1:HG995163.1; chromosome 2:HG995164.1; chromosome 3:HG995165.1; chromosome 4:HG995166.1; chromosome 5:HG995167.1; chromosome 6:HG995169.1; chromosome 7:HG995170.1; chromosome 8:HG995171.1; chromosome 9:HG995172.1; chromosome 10:HG995173.1; chromosome 11:HG995174.1; chromosome 12:HG995175.1; chromosome 13:HG995176.1; chromosome 14:HG995177.1; chromosome 15:HG995178.1; chromosome 16:HG99…		25	0	2021-03-10T00:00:00Z	ftp://ftp.ncbi.nlm.nih.gov/genomes/all/GCA/905/333/005/GCA_905333005.2_ilLycPhla1.2
Lycorma delicatula	Eukaryota;Animals;Insects					Scaffold	2252					10652
Lymantria dispar	Eukaryota;Animals;Insects		SAMN17526445	PRJNA694036	GCA_016802235.1	Contig	998.431	38.8		JAEVLZ01	4622	0	2021-02-02T00:00:00Z	ftp://ftp.ncbi.nlm.nih.gov/genomes/all/GCA/016/802/235/GCA_016802235.1_USDA-ARS_LDD_1.0
Lymantria dispar asiatica	Eukaryota;Animals;Insects	FOH-2021A	SAMN09601828	PRJNA479680	GCA_018258255.2	Contig	921.846	38.6		JAFEKT02	8175	0	2021-05-04T00:00:00Z	ftp://ftp.ncbi.nlm.nih.gov/genomes/all/GCA/018/258/255/GCA_018258255.2_UL_USDA_LDA_5.0
Lymantria dispar dispar	Eukaryota;Animals;Insects	IPLB-LD-652	SAMN10394683	PRJNA504524	GCA_004115105.1	Scaffold	864.963	35.2		RJWF01	135446	0	2019-01-28T00:00:00Z	ftp://ftp.ncbi.nlm.nih.gov/genomes/all/GCA/004/115/105/GCA_004115105.1_ASM411510v1
Lymantria dispar japonica	Eukaryota;Animals;Insects	FOH-2021J	SAMN09601829	PRJNA479831	GCA_018258235.2	Contig	1000.19	38.5		JAFEKU02	11299	0	2021-05-04T00:00:00Z	ftp://ftp.ncbi.nlm.nih.gov/genomes/all/GCA/018/258/235/GCA_018258235.2_UL_USDA_LDJ_5.0
Lymantria monacha	Eukaryota;Animals;Insects		SAMEA7519912	PRJEB42031	GCA_905163515.2	Chromosome	915.669	37.8705	chromosome 1:LR991082.1; chromosome 2:LR991083.1; chromosome 3:LR991084.1; chromosome 4:LR991085.1; chromosome 5:LR991086.1; chromosome 6:LR991087.1; chromosome 7:LR991088.1; chromosome 8:LR991089.1; chromosome 9:LR991090.1; chromosome 10:LR991091.1; chromosome 11:LR991092.1; chromosome 12:LR991093.1; chromosome 13:LR991094.1; chromosome 14:LR991095.1; chromosome 15:LR991096.1; chromosome 16:LR99…	CAJHZT02	31	0	2021-01-25T00:00:00Z	ftp://ftp.ncbi.nlm.nih.gov/genomes/all/GCA/905/163/515/GCA_905163515.2_ilLymMona1.2
Maconellicoccus hirsutus	Eukaryota;Animals;Insects	vbl2512	SAMN08634590	PRJNA436884	GCA_003261595.1	Contig	189.239	35.2		QBDW01	28882	0	2018-06-25T00:00:00Z	ftp://ftp.ncbi.nlm.nih.gov/genomes/all/GCA/003/261/595/GCA_003261595.1_MB_VBL1.0
Macrosiphum rosae	Eukaryota;Animals;Insects	ROC1	SAMN13016521	PRJNA576965	GCA_016617965.1	Scaffold	568.543	30		WHPZ01	590887	0	2021-01-12T00:00:00Z	ftp://ftp.ncbi.nlm.nih.gov/genomes/all/GCA/016/617/965/GCA_016617965.1_ASM1661796v1
Mamestra brassicae	Eukaryota;Animals;Insects		SAMEA7524129	PRJEB42032	GCA_905163435.1	Chromosome	576.184	38.31	chromosome 1:LR990988.1; chromosome 2:LR990989.1; chromosome 3:LR990990.1; chromosome 4:LR990991.1; chromosome 5:LR990992.1; chromosome 6:LR990993.1; chromosome 7:LR990994.1; chromosome 8:LR990995.1; chromosome 9:LR990996.1; chromosome 10:LR990997.1; chromosome 11:LR990998.1; chromosome 12:LR990999.1; chromosome 13:LR991000.1; chromosome 14:LR991001.1; chromosome 15:LR991002.1; chromosome 16:LR99…	CAJHZQ01	43	0	2021-01-25T00:00:00Z	ftp://ftp.ncbi.nlm.nih.gov/genomes/all/GCA/905/163/435/GCA_905163435.1_ilMamBras1.1
Mayetiola destructor	Eukaryota;Animals;Insects	Kansas Great Plain	SAMN02953781	PRJNA45867	GCA_000149185.1	Scaffold	185.828	35.9		AEGA01	24475	0	2010-09-29T00:00:00Z	ftp://ftp.ncbi.nlm.nih.gov/genomes/all/GCA/000/149/185/GCA_000149185.1_Mdes_1.0
Meconema thalassinum	Eukaryota;Animals;Insects		SAMEA7520379	PRJEB53005	GCA_943193665.1	Scaffold	6711.06	40.2		CALPDQ01	68284	0	2022-06-05T00:00:00Z	ftp://ftp.ncbi.nlm.nih.gov/genomes/all/GCA/943/193/665/GCA_943193665.1_iqMecThal1.1_alternate_haplotype
Medauroidea extradentata	Eukaryota;Animals;Insects	BJ-2015	SAMN06282392	PRJNA369247	GCA_003012365.1	Scaffold	2593.36	37.1		PNEQ01	135691	0	2018-03-20T00:00:00Z	ftp://ftp.ncbi.nlm.nih.gov/genomes/all/GCA/003/012/365/GCA_003012365.1_ASM301236v1
Megachile rotundata	Eukaryota;Animals;Insects		SAMN02953795	PRJNA66515	GCA_000220905.1	Scaffold	272.661	36.8		AFJA01	6266	26024	2011-07-15T00:00:00Z	ftp://ftp.ncbi.nlm.nih.gov/genomes/all/GCA/000/220/905/GCA_000220905.1_MROT_1.0	ftp://ftp.ncbi.nlm.nih.gov/genomes/all/GCF/000/220/905/GCF_000220905.1_MROT_1.0
Megaselia scalaris	Eukaryota;Animals;Insects	Durham, NC isolate 2 -- Noor lab	SAMEA2272308	PRJEB1273	GCA_000341915.2	Scaffold	489.348	39.2		CAQQ02	231041	0	2013-02-07T00:00:00Z	ftp://ftp.ncbi.nlm.nih.gov/genomes/all/GCA/000/341/915/GCA_000341915.2_ASM34191v2
Melanaphis sacchari	Eukaryota;Animals;Insects	LSU	SAMN07757676	PRJNA421017	GCA_002803265.2	Scaffold	300.272	27		PDEX02	1347	19074	2017-12-01T00:00:00Z	ftp://ftp.ncbi.nlm.nih.gov/genomes/all/GCA/002/803/265/GCA_002803265.2_SCAv2.0	ftp://ftp.ncbi.nlm.nih.gov/genomes/all/GCF/002/803/265/GCF_002803265.2_SCAv2.0
Melophagus ovinus	Eukaryota;Animals;Insects	yushu	SAMN24146076	PRJNA789604	GCA_023089585.1	Contig	188.356	27.7		JAKKIB01	330	0	2022-04-21T00:00:00Z	ftp://ftp.ncbi.nlm.nih.gov/genomes/all/GCA/023/089/585/GCA_023089585.1_ASM2308958v1
Metopolophium dirhodum	Eukaryota;Animals;Insects	CAU	SAMN20525404	PRJNA751716	GCA_019925205.1	Chromosome	480.812	30.2379	chromosome 1:CM034316.1; chromosome 2:CM034317.1; chromosome 3:CM034318.1; chromosome 4:CM034319.1; chromosome 5:CM034320.1; chromosome 6:CM034321.1; chromosome 7:CM034322.1; chromosome 8:CM034323.1; chromosome 9:CM034324.1	JAIOUA01	67	0	2021-09-10T00:00:00Z	ftp://ftp.ncbi.nlm.nih.gov/genomes/all/GCA/019/925/205/GCA_019925205.1_ASM1992520v1
Microplitis demolitor	Eukaryota;Animals;Insects	Queensland-Clemson subculture	SAMN02708865	PRJNA251518	GCA_000572035.2	Scaffold	241.19	33.1		AZMT02	1794	18586	2014-02-14T00:00:00Z	ftp://ftp.ncbi.nlm.nih.gov/genomes/all/GCA/000/572/035/GCA_000572035.2_Mdem2	ftp://ftp.ncbi.nlm.nih.gov/genomes/all/GCF/000/572/035/GCF_000572035.2_Mdem2
Monomorium pharaonis	Eukaryota;Animals;Insects	MP-MQ-018	SAMN15097795	PRJNA664199	GCA_013373865.2	Chromosome	325.507	36.3703	chromosome 1:NC_050467.1/CM023794.2; chromosome 2:NC_050468.1/CM023795.2; chromosome 3:NC_050469.1/CM023796.2; chromosome 4:NC_050470.1/CM023797.2; chromosome 5:NC_050471.1/CM023798.2; chromosome 6:NC_050472.1/CM023799.2; chromosome 7:NC_050473.1/CM023800.2; chromosome 8:NC_050474.1/CM023801.2; chromosome 9:NC_050475.1/CM023802.2; chromosome 10:NC_050476.1/CM023803.2; chromosome 11:NC_050477.1/CM…	JABXFI02	725	29165	2020-06-26T00:00:00Z	ftp://ftp.ncbi.nlm.nih.gov/genomes/all/GCA/013/373/865/GCA_013373865.2_ASM1337386v2	ftp://ftp.ncbi.nlm.nih.gov/genomes/all/GCF/013/373/865/GCF_013373865.1_ASM1337386v2
Musca domestica	Eukaryota;Animals;Insects	aabys	SAMN02953849	PRJNA210139	GCA_000371365.1	Scaffold	750.404	36.1		AQPM01	20487	21309	2013-04-16T00:00:00Z	ftp://ftp.ncbi.nlm.nih.gov/genomes/all/GCA/000/371/365/GCA_000371365.1_Musca_domestica-2.0.2	ftp://ftp.ncbi.nlm.nih.gov/genomes/all/GCF/000/371/365/GCF_000371365.1_Musca_domestica-2.0.2
Mythimna separata	Eukaryota;Animals;Insects	CAU-2019	SAMN22210468	PRJNA770155	GCA_020882275.1	Chromosome	700.25	38.7209	chromosome 1:CM037037.1; chromosome 2:CM037038.1; chromosome 3:CM037039.1; chromosome 4:CM037040.1; chromosome 5:CM037041.1; chromosome 6:CM037042.1; chromosome 7:CM037043.1; chromosome 8:CM037044.1; chromosome 9:CM037045.1; chromosome 10:CM037046.1; chromosome 11:CM037047.1; chromosome 12:CM037048.1; chromosome 13:CM037049.1; chromosome 14:CM037050.1; chromosome 15:CM037051.1; chromosome 16:CM03…	JAJFBA01	58	0	2021-11-16T00:00:00Z	ftp://ftp.ncbi.nlm.nih.gov/genomes/all/GCA/020/882/275/GCA_020882275.1_ASM2088227v1
Myzus persicae	Eukaryota;Animals;Insects	clone G006	SAMN04909046	PRJNA397782	GCA_001856785.1	Scaffold	347.313	30.0993	mitochondrion MT:NC_029727.1/	LXJY01	4021	23910	2016-09-19T00:00:00Z	ftp://ftp.ncbi.nlm.nih.gov/genomes/all/GCA/001/856/785/GCA_001856785.1_MPER_G0061.0	ftp://ftp.ncbi.nlm.nih.gov/genomes/all/GCF/001/856/785/GCF_001856785.1_MPER_G0061.0
Nasonia vitripennis	Eukaryota;Animals;Insects	AsymCx	SAMN12877551	PRJNA594415	GCA_009193385.2	Chromosome	297.31	41.1431	chromosome 1:NC_045757.1/CM020934.1; chromosome 2:NC_045758.1/CM020935.1; chromosome 3:NC_045759.1/CM020936.1; chromosome 4:NC_045760.1/CM020937.1; chromosome 5:NC_045761.1/CM020938.1	WELF01	444	34173	2019-10-21T00:00:00Z	ftp://ftp.ncbi.nlm.nih.gov/genomes/all/GCA/009/193/385/GCA_009193385.2_Nvit_psr_1.1	ftp://ftp.ncbi.nlm.nih.gov/genomes/all/GCF/009/193/385/GCF_009193385.2_Nvit_psr_1.1
Neotoxoptera formosana	Eukaryota;Animals;Insects	Neo-whol-001	SAMN21848627	PRJNA766462	GCA_022818045.1	Chromosome	371.791	30.9636	chromosome 1:CM040630.1; chromosome 2:CM040631.1; chromosome 3:CM040632.1; chromosome 4:CM040633.1; chromosome 5:CM040634.1; chromosome 6:CM040635.1	JAIWJD01	357	0	2022-04-05T00:00:00Z	ftp://ftp.ncbi.nlm.nih.gov/genomes/all/GCA/022/818/045/GCA_022818045.1_ASM2281804v1
Nesidiocoris tenuis	Eukaryota;Animals;Insects		SAMEA6450522	PRJEB35378	GCA_902806785.1	Scaffold	355.121	37.5		CADCXU01	36513	24668	2020-02-20T00:00:00Z	ftp://ftp.ncbi.nlm.nih.gov/genomes/all/GCA/902/806/785/GCA_902806785.1_CYROTEf_10X_genome
Nezara viridula	Eukaryota;Animals;Insects		SAMEA10332717	PRJEB47893	GCA_928085145.1	Chromosome	1185.13	31.9776	chromosome 1:OV725077.1; chromosome 2:OV725078.1; chromosome 3:OV725079.1; chromosome 4:OV725080.1; chromosome 5:OV725081.1; chromosome 6:OV725082.1; chromosome 7:OV725083.1	CAKMRH01	84	20098	2022-06-14T00:00:00Z	ftp://ftp.ncbi.nlm.nih.gov/genomes/all/GCA/928/085/145/GCA_928085145.1_PGI_NEZAVIv3
Noctua pronuba	Eukaryota;Animals;Insects		SAMEA7519837	PRJEB42860	GCA_905220335.1	Chromosome	529.195	38.2241	chromosome 1:LR999893.1; chromosome 2:LR999894.1; chromosome 3:LR999895.1; chromosome 4:LR999896.1; chromosome 5:LR999897.1; chromosome 6:LR999898.1; chromosome 7:LR999899.1; chromosome 8:LR999900.1; chromosome 9:LR999901.1; chromosome 10:LR999902.1; chromosome 11:LR999903.1; chromosome 12:LR999904.1; chromosome 13:LR999905.1; chromosome 14:LR999906.1; chromosome 15:LR999907.1; chromosome 16:LR99…	CAJMZM01	50	0	2021-02-13T00:00:00Z	ftp://ftp.ncbi.nlm.nih.gov/genomes/all/GCA/905/220/335/GCA_905220335.1_ilNocPron1.1
Ocypus olens	Eukaryota;Animals;Insects		SAMEA7520211	PRJEB45833	GCA_910593695.1	Chromosome	1083.87	32.5355	chromosome 1:OU343047.1; chromosome 2:OU343048.1; chromosome 3:OU343049.1; chromosome 4:OU343050.1; chromosome 5:OU343051.1; chromosome 6:OU343052.1; chromosome 7:OU343053.1; chromosome 8:OU343054.1; chromosome 9:OU343055.1; chromosome 10:OU343056.1; chromosome 12:OU343058.1; chromosome 13:OU343059.1; chromosome 14:OU343060.1; chromosome 15:OU343061.1; chromosome 16:OU343062.1; chromosome 17:OU34…	CAJVAY01	188	0	2021-07-06T00:00:00Z	ftp://ftp.ncbi.nlm.nih.gov/genomes/all/GCA/910/593/695/GCA_910593695.1_icOcyOlen1.1
Onthophagus taurus	Eukaryota;Animals;Insects		SAMN02628949	PRJNA419349	GCA_000648695.2	Scaffold	267.079	33.4		JHOM02	5821	21668	2014-04-28T00:00:00Z	ftp://ftp.ncbi.nlm.nih.gov/genomes/all/GCA/000/648/695/GCA_000648695.2_Otau_2.0	ftp://ftp.ncbi.nlm.nih.gov/genomes/all/GCF/000/648/695/GCF_000648695.1_Otau_2.0
Operophtera brumata	Eukaryota;Animals;Insects		SAMEA8563695	PRJEB51375	GCA_932527175.1	Chromosome	619.179	38.7923	chromosome 1:OW052225.1; chromosome 2:OW052226.1; chromosome 3:OW052227.1; chromosome 4:OW052228.1; chromosome 5:OW052229.1; chromosome 6:OW052230.1; chromosome 7:OW052231.1; chromosome 8:OW052232.1; chromosome 9:OW052233.1; chromosome 10:OW052234.1; chromosome 11:OW052235.1; chromosome 12:OW052236.1; chromosome 13:OW052237.1; chromosome 14:OW052238.1; chromosome Z:OW052239.1; mitochondrion MT:OW…	CAKOBL01	40	0	2022-03-05T00:00:00Z	ftp://ftp.ncbi.nlm.nih.gov/genomes/all/GCA/932/527/175/GCA_932527175.1_ilOpeBrum1.1
Ophraella communa	Eukaryota;Animals;Insects		SAMEA6158348	PRJEB35242	GCA_902651945.1	Contig	774.411	31.9		CACRSI01	7003	0	2020-06-03T00:00:00Z	ftp://ftp.ncbi.nlm.nih.gov/genomes/all/GCA/902/651/945/GCA_902651945.1_Ophraella_communa_draft_assembly
Orgyia antiqua	Eukaryota;Animals;Insects		SAMEA7524390	PRJEB47958	GCA_916999025.1	Chromosome	480.11	34.5083	chromosome 1:OU779861.1; chromosome 2:OU779862.1; chromosome 3:OU779864.1; chromosome 4:OU779865.1; chromosome 5:OU779866.1; chromosome 6:OU779867.1; chromosome 7:OU779868.1; chromosome 8:OU779869.1; chromosome 9:OU779870.1; chromosome 10:OU779871.1; chromosome 11:OU779872.1; chromosome 12:OU779873.1; chromosome 13:OU779874.1; chromosome Z:OU779863.1; mitochondrion MT:OU779875.1	CAKASR01	19	0	2021-10-11T00:00:00Z	ftp://ftp.ncbi.nlm.nih.gov/genomes/all/GCA/916/999/025/GCA_916999025.1_ilOrgAnti1.1
Orius insidiosus	Eukaryota;Animals;Insects	QHMPB2020	SAMN14968925	PRJNA633727	GCA_014119065.1	Contig	328.991	36.4		JACGAQ01	4518	0	2020-08-10T00:00:00Z	ftp://ftp.ncbi.nlm.nih.gov/genomes/all/GCA/014/119/065/GCA_014119065.1_ASM1411906v1
Orius laevigatus	Eukaryota;Animals;Insects	EB-2019	SAMN18741476	PRJNA721944	GCA_018703685.1	Scaffold	150.957	37.6		JAGWEN01	2050	0	2021-06-03T00:00:00Z	ftp://ftp.ncbi.nlm.nih.gov/genomes/all/GCA/018/703/685/GCA_018703685.1_ASM1870368v1
Oryctes rhinoceros	Eukaryota;Animals;Insects	S4	SAMN20667765	PRJNA752921	GCA_020654165.1	Scaffold	377.356	34.9		JAIOKQ01	1013	0	2021-10-27T00:00:00Z	ftp://ftp.ncbi.nlm.nih.gov/genomes/all/GCA/020/654/165/GCA_020654165.1_S4-7k-2v3
Oryzaephilus surinamensis	Eukaryota;Animals;Insects	S25-3	SAMN06433610	PRJNA356192	GCA_004796505.1	Scaffold	104.009	29.2		SSSI01	10890	0	2019-04-16T00:00:00Z	ftp://ftp.ncbi.nlm.nih.gov/genomes/all/GCA/004/796/505/GCA_004796505.1_ASM479650v1
Ostrinia nubilalis	Eukaryota;Animals;Insects	USDA-ARS inbred line 9-10	SAMN11491597	PRJNA534504	GCA_008921685.1	Scaffold	454.916	29.7		SWFO01	8843	0	2019-10-08T00:00:00Z	ftp://ftp.ncbi.nlm.nih.gov/genomes/all/GCA/008/921/685/GCA_008921685.1_ASM892168v1
Oxypoda opaca	Eukaryota;Animals;Insects	28RZ989WS9	SAMN06230979	PRJEB46387	GCA_913698015.1	Contig	1.49723	34.4		CAJYCQ01	181	0	2021-09-11T00:00:00Z	ftp://ftp.ncbi.nlm.nih.gov/genomes/all/GCA/913/698/015/GCA_913698015.1_Oopac6
Pammene fasciana	Eukaryota;Animals;Insects		SAMEA7701530	PRJEB46632	GCA_911728535.1	Chromosome	564.438	37.6769	chromosome 1:OU452273.1; chromosome 2:OU452274.1; chromosome 3:OU452275.1; chromosome 4:OU452276.1; chromosome 5:OU452277.1; chromosome 6:OU452278.1; chromosome 7:OU452279.1; chromosome 8:OU452280.1; chromosome 9:OU452281.1; chromosome 10:OU452282.1; chromosome 11:OU452283.1; chromosome 12:OU452284.1; chromosome 13:OU452285.1; chromosome 14:OU452286.1; chromosome 15:OU452287.1; chromosome 16:OU45…	CAJVRX01	34	0	2021-07-28T00:00:00Z	ftp://ftp.ncbi.nlm.nih.gov/genomes/all/GCA/911/728/535/GCA_911728535.1_ilPamFasc1.1
Papilio xuthus	Eukaryota;Animals;Insects		SAMD00018698	PRJDB2956	GCA_000836235.1	Scaffold	243.89	34.2		BBJE01	5572	21602	2015-01-30T00:00:00Z	ftp://ftp.ncbi.nlm.nih.gov/genomes/all/GCA/000/836/235/GCA_000836235.1_Pxut_1.0	ftp://ftp.ncbi.nlm.nih.gov/genomes/all/GCF/000/836/235/GCF_000836235.1_Pxut_1.0
Paracoccus marginatus	Eukaryota;Animals;Insects		SAMEA3699096	PRJEB12069	GCA_900065295.1	Scaffold	191.208	36.1		FIZT01	60102	0	2016-03-26T00:00:00Z	ftp://ftp.ncbi.nlm.nih.gov/genomes/all/GCA/900/065/295/GCA_900065295.1_PMAR
Pectinophora gossypiella	Eukaryota;Animals;Insects		SAMN25818887	PRJNA865299	GCA_024362695.1	Chromosome	476.51	38.2972	chromosome 1:NC_065404.1/CM044449.1; chromosome 2:NC_065405.1/CM044450.1; chromosome 3:NC_065406.1/CM044451.1; chromosome 4:NC_065407.1/CM044452.1; chromosome 5:NC_065408.1/CM044453.1; chromosome 6:NC_065409.1/CM044454.1; chromosome 7:NC_065410.1/CM044455.1; chromosome 8:NC_065411.1/CM044456.1; chromosome 9:NC_065412.1/CM044457.1; chromosome 10:NC_065413.1/CM044458.1; chromosome 11:NC_065414.1/CM…	JAMDNT01	152	23452	2022-07-21T00:00:00Z		ftp://ftp.ncbi.nlm.nih.gov/genomes/all/GCF/024/362/695/GCF_024362695.1_ilPecGoss1.1
Pentalonia nigronervosa	Eukaryota;Animals;Insects	sample_4	SAMN14694489	PRJNA628023	GCA_014851325.1	Scaffold	375.223	28.6		JACXSJ01	18328	0	2020-10-05T00:00:00Z	ftp://ftp.ncbi.nlm.nih.gov/genomes/all/GCA/014/851/325/GCA_014851325.1_Penig_v1
Periplaneta americana	Eukaryota;Animals;Insects	Shanghai urban area	SAMN07820878	PRJNA414776	GCA_002939525.1	Scaffold	3374.84	34.1		PGRX01	18601	0	2018-02-23T00:00:00Z	ftp://ftp.ncbi.nlm.nih.gov/genomes/all/GCA/002/939/525/GCA_002939525.1_ASM293952v1
Phenacoccus solenopsis	Eukaryota;Animals;Insects	jinhua	SAMN12012132	PRJNA380754	GCA_009761765.1	Chromosome	292.538	33.5903	chromosome 1:CM019752.1; chromosome 2:CM019753.1; chromosome 3:CM019754.1; chromosome 4:CM019755.1; chromosome 5:CM019756.1	VFXL01	588	0	2019-12-17T00:00:00Z	ftp://ftp.ncbi.nlm.nih.gov/genomes/all/GCA/009/761/765/GCA_009761765.1_ASM976176v1
Philaenus spumarius	Eukaryota;Animals;Insects	PSPU_08	SAMN13900937	PRJNA602656	GCA_018207615.1	Scaffold	2760.69	30.8		JAGFPH01	237480	0	2021-04-29T00:00:00Z	ftp://ftp.ncbi.nlm.nih.gov/genomes/all/GCA/018/207/615/GCA_018207615.1_Pspu_JIC_v1.0
Philonthus cognatus	Eukaryota;Animals;Insects		SAMEA8603235	PRJEB51381	GCA_932526585.1	Chromosome	1030.58	33.0001	chromosome 1:OW052241.1; chromosome 2:OW052242.1; chromosome 3:OW052244.1; chromosome 4:OW052245.1; chromosome 5:OW052246.1; chromosome 6:OW052247.1; chromosome 7:OW052248.1; chromosome 8:OW052249.1; chromosome 9:OW052251.1; chromosome 10:OW052252.1; chromosome X:OW052243.1; chromosome Y:OW052250.1; mitochondrion MT:OW052253.1	CAKOBO01	45	0	2022-03-05T00:00:00Z	ftp://ftp.ncbi.nlm.nih.gov/genomes/all/GCA/932/526/585/GCA_932526585.1_icPhiCogn1.1
Philornis downsi	Eukaryota;Animals;Insects	Pdownsi1	SAMN20303127	PRJNA747990	GCA_019455685.1	Scaffold	954.765	32.6		JAHXMU01	37222	0	2021-08-05T00:00:00Z	ftp://ftp.ncbi.nlm.nih.gov/genomes/all/GCA/019/455/685/GCA_019455685.1_ASM1945568v1
Phthorimaea operculella	Eukaryota;Animals;Insects	IPPTM01	SAMN28991493	PRJNA848272	GCA_024500475.1	Contig	648.202	39.5		JANFCV01	665	16619	2022-08-01T00:00:00Z
Phyllotreta cruciferae	Eukaryota;Animals;Insects		SAMEA10332707	PRJEB47904	GCA_917563865.1	Chromosome	135.121	35.0622	chromosome 1:OU830606.1; chromosome 2:OU830607.1; chromosome 3:OU830608.1; chromosome 4:OU830609.1; chromosome 5:OU830610.1; chromosome 6:OU830611.1; chromosome 7:OU830612.1; chromosome 8:OU830613.1; chromosome 9:OU830614.1; chromosome 10:OU830615.1; chromosome 11:OU830616.1; chromosome 12:OU830617.1; chromosome 13:OU830618.1; chromosome 14:OU830619.1; chromosome 15:OU830620.1; chromosome 16:OU83…		17	0	2022-06-14T00:00:00Z	ftp://ftp.ncbi.nlm.nih.gov/genomes/all/GCA/917/563/865/GCA_917563865.1_PGI_PHYECR_V1
Pieris brassicae	Eukaryota;Animals;Insects		SAMEA7532735	PRJEB41887	GCA_905147105.1	Chromosome	292.326	34.1169	chromosome 1:NC_059665.1/LR989932.1; chromosome 2:NC_059666.1/LR989933.1; chromosome 3:NC_059667.1/LR989934.1; chromosome 4:NC_059668.1/LR989935.1; chromosome 5:NC_059669.1/LR989936.1; chromosome 6:NC_059670.1/LR989937.1; chromosome 7:NC_059671.1/LR989938.1; chromosome 8:NC_059672.1/LR989939.1; chromosome 9:NC_059673.1/LR989940.1; chromosome 10:NC_059674.1/LR989941.1; chromosome 11:NC_059675.1/LR…	CAJHUI01	401	21929	2021-01-25T00:00:00Z	ftp://ftp.ncbi.nlm.nih.gov/genomes/all/GCA/905/147/105/GCA_905147105.1_ilPieBrab1.1	ftp://ftp.ncbi.nlm.nih.gov/genomes/all/GCF/905/147/105/GCF_905147105.1_ilPieBrab1.1
Pieris rapae	Eukaryota;Animals;Insects		SAMEA7523164	PRJEB41952	GCA_905147795.1	Chromosome	256.37	33.227	chromosome 1:NC_059509.1/LR990582.1; chromosome 2:NC_059510.1/LR990584.1; chromosome 3:NC_059511.1/LR990585.1; chromosome 4:NC_059512.1/LR990586.1; chromosome 5:NC_059513.1/LR990587.1; chromosome 6:NC_059514.1/LR990588.1; chromosome 7:NC_059515.1/LR990589.1; chromosome 8:NC_059516.1/LR990590.1; chromosome 9:NC_059517.1/LR990591.1; chromosome 10:NC_059518.1/LR990592.1; chromosome 11:NC_059519.1/LR…	CAJHWY01	40	20497	2021-01-25T00:00:00Z	ftp://ftp.ncbi.nlm.nih.gov/genomes/all/GCA/905/147/795/GCA_905147795.1_ilPieRapa1.1	ftp://ftp.ncbi.nlm.nih.gov/genomes/all/GCF/905/147/795/GCF_905147795.1_ilPieRapa1.1
Piezodorus guildinii	Eukaryota;Animals;Insects	OP-2021	SAMN17120497	PRJNA686660	GCA_023052935.1	Chromosome	1205.42	32.6363	chromosome 1:CM041292.1; chromosome 2:CM041293.1; chromosome 3:CM041294.1; chromosome 4:CM041295.1; chromosome 5:CM041296.1; chromosome 6:CM041297.1; chromosome 7:CM041298.1	JAJSOM01	807	0	2022-04-19T00:00:00Z	ftp://ftp.ncbi.nlm.nih.gov/genomes/all/GCA/023/052/935/GCA_023052935.1_USDA_Piezodorus_guildinii_Assembly_v1.1
Plodia interpunctella	Eukaryota;Animals;Insects	PiW3	SAMN19857939	PRJNA741212	GCA_022985095.1	Contig	300.724	35.4		JAJAFS01	118	0	2022-04-14T00:00:00Z	ftp://ftp.ncbi.nlm.nih.gov/genomes/all/GCA/022/985/095/GCA_022985095.1_ASM2298509v1
Plutella xylostella	Eukaryota;Animals;Insects		SAMEA7520369	PRJEB51184	GCA_932276165.1	Chromosome	323.303	38.3224	chromosome 2:NC_063982.1/OW026580.1; chromosome 3:NC_063983.1/OW026569.1; chromosome 4:NC_063984.1/OW026557.1; chromosome 5:NC_063985.1/OW026554.1; chromosome 6:NC_063986.1/OW026560.1; chromosome 7:NC_063987.1/OW026571.1; chromosome 8:NC_063988.1/OW026565.1; chromosome 9:NC_063989.1/OW026558.1; chromosome 10:NC_063990.1/OW026559.1; chromosome 11:NC_063991.1/OW026583.1; chromosome 12:NC_063992.1/O…	CAKNZZ01	33	22256	2022-02-28T00:00:00Z	ftp://ftp.ncbi.nlm.nih.gov/genomes/all/GCA/932/276/165/GCA_932276165.1_ilPluXylo3.1	ftp://ftp.ncbi.nlm.nih.gov/genomes/all/GCF/932/276/165/GCF_932276165.1_ilPluXylo3.1
Pogonognathellus flavescens	Eukaryota;Animals;Insects		SAMN14540315	PRJNA542559	GCA_019776165.1	Scaffold	273.662	34.2		JABASD01	27220	0	2021-08-26T00:00:00Z	ftp://ftp.ncbi.nlm.nih.gov/genomes/all/GCA/019/776/165/GCA_019776165.1_ASM1977616v1
Polistes dominula	Eukaryota;Animals;Insects	PdomPennStateAug2009	SAMN02584905	PRJNA307991	GCA_001465965.1	Scaffold	208.026	31.5		LMBU01	1483	20855	2015-12-14T00:00:00Z	ftp://ftp.ncbi.nlm.nih.gov/genomes/all/GCA/001/465/965/GCA_001465965.1_Pdom_r1.2	ftp://ftp.ncbi.nlm.nih.gov/genomes/all/GCF/001/465/965/GCF_001465965.1_Pdom_r1.2
Pollenia angustigena	Eukaryota;Animals;Insects		SAMEA7746597	PRJEB50842	GCA_930367215.1	Chromosome	1370.51	31.24	chromosome 1:OV884056.1; chromosome 2:OV884057.1; chromosome 3:OV884058.1; chromosome 4:OV884059.1; chromosome 5:OV884060.1; chromosome X:OV884061.1; mitochondrion MT:OV884062.1	CAKNFE01	31	0	2022-02-12T00:00:00Z	ftp://ftp.ncbi.nlm.nih.gov/genomes/all/GCA/930/367/215/GCA_930367215.1_idPolAngu1.1
Polydrusus cervinus	Eukaryota;Animals;Insects		SAMEA9359416	PRJEB51933	GCA_935413205.1	Chromosome	713.374	32.7818	chromosome 1:OW284510.1; chromosome 2:OW284511.1; chromosome 3:OW284512.1; chromosome 4:OW284513.1; chromosome 5:OW284514.1; chromosome 6:OW284515.1; chromosome 7:OW284516.1; chromosome 8:OW284517.1; chromosome 9:OW284518.1; chromosome 10:OW284519.1; chromosome X:OW284520.1; mitochondrion MT:OW284521.1	CAKXYR01	15	0	2022-03-27T00:00:00Z	ftp://ftp.ncbi.nlm.nih.gov/genomes/all/GCA/935/413/205/GCA_935413205.1_icPolCerv1.1
Popillia japonica	Eukaryota;Animals;Insects	SJ_88	SAMN10734816	PRJNA514809	GCA_004785975.1	Scaffold	531.53	34.9		SMLS01	75144	0	2019-03-29T00:00:00Z	ftp://ftp.ncbi.nlm.nih.gov/genomes/all/GCA/004/785/975/GCA_004785975.1_GSC_JBeet_1.0
Pseudococcus longispinus	Eukaryota;Animals;Insects		SAMEA3699095	PRJEB12068	GCA_900064475.1	Scaffold	284.99	33.7		FIZU01	66857	0	2016-03-26T00:00:00Z	ftp://ftp.ncbi.nlm.nih.gov/genomes/all/GCA/900/064/475/GCA_900064475.1_PLON
Pseudomyrmex gracilis	Eukaryota;Animals;Insects	BER0280	SAMN03219222	PRJNA377720	GCA_002006095.1	Scaffold	282.776	39.9		JWHX01	6556	23473	2017-02-23T00:00:00Z	ftp://ftp.ncbi.nlm.nih.gov/genomes/all/GCA/002/006/095/GCA_002006095.1_ASM200609v1	ftp://ftp.ncbi.nlm.nih.gov/genomes/all/GCF/002/006/095/GCF_002006095.1_ASM200609v1
Psylliodes chrysocephala	Eukaryota;Animals;Insects		SAMEA10332718	PRJEB47896	GCA_927349885.1	Chromosome	1181.81	31.3974	chromosome 1:OV651813.1; chromosome 2:OV651814.1; chromosome 3:OV651815.1; chromosome 4:OV651816.1; chromosome 5:OV651817.1; chromosome 6:OV651818.1; chromosome 7:OV651819.1; chromosome 8:OV651820.1; chromosome 9:OV651821.1; chromosome 10:OV651822.1; chromosome 11:OV651823.1; chromosome 12:OV651824.1; chromosome 13:OV651825.1; chromosome 14:OV651826.1; chromosome 15:OV651827.1; chromosome 16:OV65…	CAKMHV01	32	17475	2022-06-14T00:00:00Z	ftp://ftp.ncbi.nlm.nih.gov/genomes/all/GCA/927/349/885/GCA_927349885.1_PGI_PSYICH_v2
Pteromalus puparum	Eukaryota;Animals;Insects	zju_2012	SAMN11638113	PRJNA542765	GCA_012977825.2	Chromosome	338.171	40.7087	linkage group LG1:CM023051.1; linkage group LG2:CM023052.1; linkage group LG3:CM023053.1; linkage group LG4:CM023054.1; linkage group LG5:CM023055.1	VCDM02	2736	0	2020-05-06T00:00:00Z	ftp://ftp.ncbi.nlm.nih.gov/genomes/all/GCA/012/977/825/GCA_012977825.2_ZJU_Ppup_chr_1.0
Rhagoletis pomonella	Eukaryota;Animals;Insects	Grant_MI	SAMN05388941	PRJNA666774	GCA_013731165.1	Scaffold	1223.29	37		JABWGP01	32060	30758	2020-06-18T00:00:00Z	ftp://ftp.ncbi.nlm.nih.gov/genomes/all/GCA/013/731/165/GCA_013731165.1_Rhpom_1.0	ftp://ftp.ncbi.nlm.nih.gov/genomes/all/GCF/013/731/165/GCF_013731165.1_Rhpom_1.0
Rhopalosiphum maidis	Eukaryota;Animals;Insects	BTI-1	SAMN09625554	PRJNA503266	GCA_003676215.3	Chromosome	326.023	27.6757	chromosome 1:NC_040877.1/CM014280.1; chromosome 2:NC_040878.1/CM014281.1; chromosome 3:NC_040879.1/CM014282.1; chromosome 4:NC_040880.1/CM014283.1	QORX02	220	19503	2018-10-23T00:00:00Z	ftp://ftp.ncbi.nlm.nih.gov/genomes/all/GCA/003/676/215/GCA_003676215.3_ASM367621v3	ftp://ftp.ncbi.nlm.nih.gov/genomes/all/GCF/003/676/215/GCF_003676215.2_ASM367621v3
Rhopalosiphum padi	Eukaryota;Animals;Insects	XX-2018	SAMN22210470	PRJNA770156	GCA_020882245.1	Chromosome	338.185	27.7131	chromosome 1:CM037069.1; chromosome 2:CM037070.1; chromosome 3:CM037071.1; chromosome 4:CM037072.1	JAJFBC01	35	0	2021-11-16T00:00:00Z	ftp://ftp.ncbi.nlm.nih.gov/genomes/all/GCA/020/882/245/GCA_020882245.1_ASM2088224v1
Rhynchophorus ferrugineus	Eukaryota;Animals;Insects	male - UAE -farm-1	SAMN10995380	PRJNA524026	GCA_012979105.1	Scaffold	782.098	30.5		JABAOJ01	4807	0	2020-05-06T00:00:00Z	ftp://ftp.ncbi.nlm.nih.gov/genomes/all/GCA/012/979/105/GCA_012979105.1_ASM1297910v1
Sarcophaga peregrina	Eukaryota;Animals;Insects	CSU201703856	SAMN13707116	PRJNA509973	GCA_014635995.1	Chromosome	560.735	33.2272	chromosome 1:CM025789.1; chromosome 2:CM025790.1; chromosome 3:CM025791.1; chromosome 4:CM025792.1; chromosome 5:CM025793.1; chromosome 6:CM025794.1	JABZEU01	1118	0	2020-09-18T00:00:00Z	ftp://ftp.ncbi.nlm.nih.gov/genomes/all/GCA/014/635/995/GCA_014635995.1_ASM1463599v1
Scaptomyza flava	Eukaryota;Animals;Insects	OHI-9	SAMN10180174	PRJNA494789	GCA_003952975.1	Scaffold	214.837	36.5		RKRM01	6479	0	2018-12-17T00:00:00Z	ftp://ftp.ncbi.nlm.nih.gov/genomes/all/GCA/003/952/975/GCA_003952975.1_Sfla_v1
Schistocerca gregaria	Eukaryota;Animals;Insects	iqSchGreg1	SAMN23383904	PRJNA782545	GCA_023897955.2	Chromosome	8742.43	42.5599	chromosome 1:NC_064920.1/CM043598.1; chromosome 2:NC_064921.1/CM043599.1; chromosome 3:NC_064922.1/CM043600.1; chromosome 4:NC_064923.1/CM043601.1; chromosome 5:NC_064924.1/CM043602.1; chromosome 6:NC_064925.1/CM043603.1; chromosome 7:NC_064926.1/CM043604.1; chromosome 8:NC_064927.1/CM043605.1; chromosome 9:NC_064928.1/CM043606.1; chromosome 10:NC_064929.1/CM043607.1; chromosome 11:NC_064930.1/CM…	JAKZLS01	1475	37988	2022-06-23T00:00:00Z	ftp://ftp.ncbi.nlm.nih.gov/genomes/all/GCA/023/897/955/GCA_023897955.2_iqSchGreg1.2	ftp://ftp.ncbi.nlm.nih.gov/genomes/all/GCF/023/897/955/GCF_023897955.1_iqSchGreg1.2
Schistocerca nitens	Eukaryota;Animals;Insects	TAMUIC-IGC-003100	SAMN18214786	PRJNA772266	GCA_023898315.2	Chromosome	8822.57	42.613	chromosome 1:NC_064614.1/CM043660.1; chromosome 2:NC_064615.1/CM043661.1; chromosome 3:NC_064616.1/CM043662.1; chromosome 4:NC_064617.1/CM043663.1; chromosome 5:NC_064618.1/CM043664.1; chromosome 6:NC_064619.1/CM043665.1; chromosome 7:NC_064620.1/CM043666.1; chromosome 8:NC_064621.1/CM043667.1; chromosome 9:NC_064622.1/CM043668.1; chromosome 10:NC_064623.1/CM043669.1; chromosome 11:NC_064624.1/CM…	JAMRYH01	512	28445	2022-06-22T00:00:00Z	ftp://ftp.ncbi.nlm.nih.gov/genomes/all/GCA/023/898/315/GCA_023898315.2_iqSchNite1.1	ftp://ftp.ncbi.nlm.nih.gov/genomes/all/GCF/023/898/315/GCF_023898315.1_iqSchNite1.1
Schizaphis graminum	Eukaryota;Animals;Insects	BZ-2018	SAMN22210469	PRJNA770157	GCA_020882235.1	Chromosome	499.222	27.9787	chromosome 1:CM037031.1; chromosome 2:CM037032.1; chromosome 3:CM037033.1; chromosome 4:CM037034.1; chromosome 5:CM037035.1; chromosome 6:CM037036.1	JAJFBB01	22	0	2021-11-16T00:00:00Z	ftp://ftp.ncbi.nlm.nih.gov/genomes/all/GCA/020/882/235/GCA_020882235.1_ASM2088223v1
Sericinus montela	Eukaryota;Animals;Insects	Ser.01-01a	SAMN11490397	PRJNA606954	GCA_018249675.1	Contig	553.137	35.9		DWUM01	418000	0	2021-05-03T00:00:00Z	ftp://ftp.ncbi.nlm.nih.gov/genomes/all/GCA/018/249/675/GCA_018249675.1_SRR8954536
Sesia apiformis	Eukaryota;Animals;Insects		SAMEA7701281	PRJEB47347	GCA_914767545.1	Chromosome	546.809	36.6863	chromosome 1:OU611948.1; chromosome 2:OU611949.1; chromosome 3:OU611950.1; chromosome 4:OU611951.1; chromosome 5:OU611952.1; chromosome 6:OU611953.1; chromosome 7:OU611954.1; chromosome 8:OU611955.1; chromosome 9:OU611956.1; chromosome 10:OU611957.1; chromosome 11:OU611958.1; chromosome 12:OU611959.1; chromosome 13:OU611960.1; chromosome 14:OU611961.1; chromosome 15:OU611962.1; chromosome 16:OU61…	CAJZBR01	36	0	2021-09-11T00:00:00Z	ftp://ftp.ncbi.nlm.nih.gov/genomes/all/GCA/914/767/545/GCA_914767545.1_ilSesApif2.1
Sinella curviseta	Eukaryota;Animals;Insects	NJ population	SAMN10147912	PRJNA494047	GCA_004115045.3	Chromosome	364.33	37.5298	chromosome 1:CM023199.2; chromosome 2:CM023200.2; chromosome 3:CM023201.2; chromosome 4:CM023202.2; chromosome 5:CM023203.2; chromosome 6:CM023204.2	RBVU02	586	0	2019-01-28T00:00:00Z	ftp://ftp.ncbi.nlm.nih.gov/genomes/all/GCA/004/115/045/GCA_004115045.3_ASM411504v3
Sipha flava	Eukaryota;Animals;Insects	LNK	SAMN09230380	PRJNA479456	GCA_003268045.1	Scaffold	353.188	30.3		QGMW01	1923	21316	2018-06-26T00:00:00Z	ftp://ftp.ncbi.nlm.nih.gov/genomes/all/GCA/003/268/045/GCA_003268045.1_YSA_version1	ftp://ftp.ncbi.nlm.nih.gov/genomes/all/GCF/003/268/045/GCF_003268045.1_YSA_version1
Sitobion avenae	Eukaryota;Animals;Insects	Sa-YL-2016	SAMN12511959	PRJNA559032	GCA_019425605.1	Scaffold	393.019	29.8		VSBQ01	27478	0	2021-07-30T00:00:00Z	ftp://ftp.ncbi.nlm.nih.gov/genomes/all/GCA/019/425/605/GCA_019425605.1_ASM1942560v1
Sitobion miscanthi	Eukaryota;Animals;Insects	Langfang-1	SAMN11401706	PRJNA532495	GCA_008086715.1	Chromosome	397.853	30.0606	linkage group LG1:CM017797.1; linkage group LG2:CM017798.1; linkage group LG3:CM017799.1; linkage group LG4:CM017800.1; linkage group LG5:CM017801.1; linkage group LG6:CM017802.1; linkage group LG7:CM017803.1; linkage group LG8:CM017804.1; linkage group LG9:CM017805.1	SSSL01	653	0	2019-08-26T00:00:00Z	ftp://ftp.ncbi.nlm.nih.gov/genomes/all/GCA/008/086/715/GCA_008086715.1_ASM808671v1
Sitodiplosis mosellana	Eukaryota;Animals;Insects	GZJ2019	SAMN18642530	PRJNA720212	GCA_021018905.1	Chromosome	180.694	36.3854	chromosome 1:CM037556.1; chromosome 2:CM037557.1; chromosome 3:CM037558.1; chromosome 4:CM037559.1	JAIWPI01	25	0	2021-12-01T00:00:00Z	ftp://ftp.ncbi.nlm.nih.gov/genomes/all/GCA/021/018/905/GCA_021018905.1_ASM2101890v1
Sitophilus oryzae	Eukaryota;Animals;Insects		SAMN08382431	PRJNA566109	GCA_002938485.2	Scaffold	770.568	32.8998	mitochondrion MT:NC_030765.1/	PPTJ02	2025	23498	2018-02-22T00:00:00Z	ftp://ftp.ncbi.nlm.nih.gov/genomes/all/GCA/002/938/485/GCA_002938485.2_Soryzae_2.0	ftp://ftp.ncbi.nlm.nih.gov/genomes/all/GCF/002/938/485/GCF_002938485.1_Soryzae_2.0
Solenopsis fugax	Eukaryota;Animals;Insects	SFM2	SAMN09386755	PRJNA475320	GCA_003595255.1	Scaffold	335.324	35.8		QKQZ01	81632	0	2018-09-25T00:00:00Z	ftp://ftp.ncbi.nlm.nih.gov/genomes/all/GCA/003/595/255/GCA_003595255.1_Sf_gnA
Solenopsis invicta	Eukaryota;Animals;Insects	M01_SB	SAMN17294113	PRJNA700639	GCA_016802725.1	Chromosome	378.102	36.391	chromosome 1:NC_052664.1/CM028732.1; chromosome 2:NC_052665.1/CM028733.1; chromosome 3:NC_052666.1/CM028734.1; chromosome 4:NC_052667.1/CM028735.1; chromosome 5:NC_052668.1/CM028736.1; chromosome 6:NC_052669.1/CM028737.1; chromosome 7:NC_052670.1/CM028738.1; chromosome 8:NC_052671.1/CM028739.1; chromosome 9:NC_052672.1/CM028740.1; chromosome 10:NC_052673.1/CM028741.1; chromosome 11:NC_052674.1/CM…	JAEQMK01	219	30910	2021-02-02T00:00:00Z	ftp://ftp.ncbi.nlm.nih.gov/genomes/all/GCA/016/802/725/GCA_016802725.1_UNIL_Sinv_3.0	ftp://ftp.ncbi.nlm.nih.gov/genomes/all/GCF/016/802/725/GCF_016802725.1_UNIL_Sinv_3.0
Spodoptera exigua	Eukaryota;Animals;Insects	BZ_2021a	SAMN18826862	PRJNA723689	GCA_022315195.1	Chromosome	432.126	36.6952	chromosome 1:CM039373.1; chromosome 2:CM039374.1; chromosome 3:CM039375.1; chromosome 4:CM039376.1; chromosome 5:CM039377.1; chromosome 6:CM039378.1; chromosome 7:CM039379.1; chromosome 8:CM039380.1; chromosome 9:CM039381.1; chromosome 10:CM039382.1; chromosome 11:CM039383.1; chromosome 12:CM039384.1; chromosome 13:CM039385.1; chromosome 14:CM039386.1; chromosome 15:CM039387.1; chromosome 16:CM03…	JAJCTB01	398	0	2022-02-17T00:00:00Z	ftp://ftp.ncbi.nlm.nih.gov/genomes/all/GCA/022/315/195/GCA_022315195.1_QAU_Sexi_v1
Spodoptera frugiperda	Eukaryota;Animals;Insects	Faw-zju	SAMN13324450	PRJNA647344	GCA_011064685.2	Chromosome	485.97	36.414	chromosome 1:NC_049710.1/CM021665.1; chromosome 2:NC_049711.1/CM021666.1; chromosome 3:NC_049712.1/CM021667.1; chromosome 4:NC_049713.1/CM021668.1; chromosome 5:NC_049714.1/CM021669.1; chromosome 6:NC_049715.1/CM021670.1; chromosome 7:NC_049716.1/CM021671.1; chromosome 8:NC_049717.1/CM021672.1; chromosome 9:NC_049718.1/CM021673.1; chromosome 10:NC_049719.1/CM021674.1; chromosome 11:NC_049720.1/CM…	WMCG01	85	30806	2020-03-05T00:00:00Z	ftp://ftp.ncbi.nlm.nih.gov/genomes/all/GCA/011/064/685/GCA_011064685.2_ZJU_Sfru_1.1	ftp://ftp.ncbi.nlm.nih.gov/genomes/all/GCF/011/064/685/GCF_011064685.2_ZJU_Sfru_1.1
Spodoptera littoralis	Eukaryota;Animals;Insects		SAMEA6531807	PRJEB36692	GCA_902850265.1	Chromosome	435.647	36.9552	chromosome 1:LR824532.2; chromosome 2:LR824533.2; chromosome 3:LR824534.2; chromosome 4:LR824535.2; chromosome 5:LR824536.2; chromosome 6:LR824537.2; chromosome 7:LR824538.2; chromosome 8:LR824539.2; chromosome 9:LR824540.2; chromosome 10:LR824541.2; chromosome 11:LR824542.2; chromosome 12:LR824543.2; chromosome 13:LR824544.2; chromosome 14:LR824545.2; chromosome 15:LR824546.2; chromosome 16:LR82…		31	13294	2022-06-14T00:00:00Z	ftp://ftp.ncbi.nlm.nih.gov/genomes/all/GCA/902/850/265/GCA_902850265.1_PGI_Spodlit_v1
Spodoptera litura	Eukaryota;Animals;Insects	Ishihara	SAMN05845584	PRJNA416314	GCA_002706865.3	Chromosome	429.583	36.929	chromosome 1:NC_036187.1/CM008392.1; chromosome 2:NC_036188.1/CM008393.1; chromosome 3:NC_036189.1/CM008394.1; chromosome 4:NC_036190.1/CM008395.1; chromosome 5:NC_036191.1/CM008396.1; chromosome 6:NC_036192.1/CM008397.1; chromosome 7:NC_036193.1/CM008398.1; chromosome 8:NC_036194.1/CM008399.1; chromosome 9:NC_036195.1/CM008400.1; chromosome 10:NC_036196.1/CM008401.1; chromosome 11:NC_036197.1/CM…	MTZO01	2397	22882	2017-10-25T00:00:00Z	ftp://ftp.ncbi.nlm.nih.gov/genomes/all/GCA/002/706/865/GCA_002706865.3_ASM270686v3	ftp://ftp.ncbi.nlm.nih.gov/genomes/all/GCF/002/706/865/GCF_002706865.2_ASM270686v3
Stomoxys calcitrans	Eukaryota;Animals;Insects		SAMN03486548	PRJNA288986	GCA_001015335.1	Scaffold	971.189	40.3		LDNW01	12042	22450	2015-05-29T00:00:00Z	ftp://ftp.ncbi.nlm.nih.gov/genomes/all/GCA/001/015/335/GCA_001015335.1_Stomoxys_calcitrans-1.0.1	ftp://ftp.ncbi.nlm.nih.gov/genomes/all/GCF/001/015/335/GCF_001015335.1_Stomoxys_calcitrans-1.0.1
Synanthedon andrenaeformis	Eukaryota;Animals;Insects		SAMEA7701283	PRJEB52078	GCA_936446665.1	Chromosome	348.161	34.8075	chromosome 1:OW387777.1; chromosome 2:OW387778.1; chromosome 3:OW387779.1; chromosome 4:OW387780.1; chromosome 5:OW387781.1; chromosome 6:OW387782.1; chromosome 7:OW387783.1; chromosome 8:OW387784.1; chromosome 9:OW387785.1; chromosome 10:OW387786.1; chromosome 11:OW387787.1; chromosome 12:OW387788.1; chromosome 13:OW387789.1; chromosome 14:OW387790.1; chromosome 15:OW387791.1; chromosome 16:OW38…	CAKZFN01	33	0	2022-04-05T00:00:00Z	ftp://ftp.ncbi.nlm.nih.gov/genomes/all/GCA/936/446/665/GCA_936446665.1_ilSynAndr1.1
Temnothorax longispinosus	Eukaryota;Animals;Insects		SAMN08905699	PRJNA449506	GCA_004794745.1	Scaffold	260.682	35.4		QBLH01	3987	13061	2019-04-15T00:00:00Z	ftp://ftp.ncbi.nlm.nih.gov/genomes/all/GCA/004/794/745/GCA_004794745.1_tlon_1.0
Tenebrio molitor	Eukaryota;Animals;Insects		SAMEA8692190	PRJEB44755	GCA_907166875.3	Scaffold	287.84	36.7		CAJRHG03	111	21418	2021-09-28T00:00:00Z	ftp://ftp.ncbi.nlm.nih.gov/genomes/all/GCA/907/166/875/GCA_907166875.3_Tenebrio_molitor_v3
Tetramorium bicarinatum	Eukaryota;Animals;Insects		SAMEA12598070	PRJEB47619	GCA_928718305.1	Chromosome	257.967	37.7466	chromosome 1:OV788319.1; chromosome 2:OV788320.1; chromosome 3:OV788321.1; chromosome 4:OV788322.1; chromosome 5:OV788323.1; chromosome 6:OV788324.1; chromosome 7:OV788325.1; chromosome 8:OV788326.1; chromosome 9:OV788327.1; chromosome 10:OV788328.1; chromosome 11:OV788329.1	CAKMUF01	288	0	2022-02-02T00:00:00Z	ftp://ftp.ncbi.nlm.nih.gov/genomes/all/GCA/928/718/305/GCA_928718305.1_Tetramorium_bicarinatum_1.0
Tetramorium immigrans	Eukaryota;Animals;Insects	CASENT0742324	SAMN11458712	PRJNA533534	GCA_011636585.1	Scaffold	227.079	37.6		VBVO01	18306	0	2020-03-23T00:00:00Z	ftp://ftp.ncbi.nlm.nih.gov/genomes/all/GCA/011/636/585/GCA_011636585.1_Timm.v1.0
Tetramorium simillimum	Eukaryota;Animals;Insects	CASENT0742323	SAMN11458714	PRJNA533536	GCA_011636635.1	Scaffold	232.156	38.3		VBVQ01	23892	0	2020-03-23T00:00:00Z	ftp://ftp.ncbi.nlm.nih.gov/genomes/all/GCA/011/636/635/GCA_011636635.1_Tsim.v1.0
Thalassaphorura encarpata	Eukaryota;Animals;Insects		SAMN11869062	PRJNA542559	GCA_009869925.1	Scaffold	130.905	36.8		WJEZ01	19100	0	2020-01-14T00:00:00Z	ftp://ftp.ncbi.nlm.nih.gov/genomes/all/GCA/009/869/925/GCA_009869925.1_ASM986992v1
Thaumetopoea pityocampa	Eukaryota;Animals;Insects	ASH_NBICSL_2017	SAMN13483889	PRJNA593925	GCA_017165845.1	Scaffold	593.43	35.9		WUAW01	38644	0	2021-03-04T00:00:00Z	ftp://ftp.ncbi.nlm.nih.gov/genomes/all/GCA/017/165/845/GCA_017165845.1_BOUN_Tpit_1
Thera britannica	Eukaryota;Animals;Insects		SAMEA8603178	PRJEB52422	GCA_939531255.1	Chromosome	379.778	37.8081	chromosome 1:OW618034.1; chromosome 2:OW618035.1; chromosome 3:OW618036.1; chromosome 4:OW618037.1; chromosome 5:OW618038.1; chromosome 6:OW618039.1; chromosome 7:OW618040.1; chromosome 8:OW618041.1; chromosome 9:OW618042.1; chromosome 10:OW618043.1; chromosome 11:OW618045.1; chromosome 12:OW618046.1; chromosome 13:OW618047.1; chromosome 14:OW618048.1; chromosome 15:OW618049.1; chromosome 16:OW61…	CALNDX01	30	0	2022-05-01T00:00:00Z	ftp://ftp.ncbi.nlm.nih.gov/genomes/all/GCA/939/531/255/GCA_939531255.1_ilTheBrit1.1
Thrips palmi	Eukaryota;Animals;Insects	BJ-2018	SAMN14133010	PRJNA632616	GCA_012932325.1	Scaffold	237.845	54.0979	mitochondrion MT:NC_039437.1/	JABBCG01	17	27217	2020-04-29T00:00:00Z	ftp://ftp.ncbi.nlm.nih.gov/genomes/all/GCA/012/932/325/GCA_012932325.1_TpBJ-2018v1	ftp://ftp.ncbi.nlm.nih.gov/genomes/all/GCF/012/932/325/GCF_012932325.1_TpBJ-2018v1
Trialeurodes vaporariorum	Eukaryota;Animals;Insects	IVF	SAMN12250268	PRJNA553773	GCA_011764245.1	Scaffold	787.484	38.9		VMOF01	399	0	2020-03-27T00:00:00Z	ftp://ftp.ncbi.nlm.nih.gov/genomes/all/GCA/011/764/245/GCA_011764245.1_ASM1176424v1
Tribolium castaneum	Eukaryota;Animals;Insects	Georgia GA2	SAMN02953634	PRJNA12540	GCA_000002335.3	Chromosome	165.944	35.1887	linkage group LGX:NC_007416.3/CM000276.3; linkage group LG2:NC_007417.3/CM000277.3; linkage group LG3:NC_007418.3/CM000278.3; linkage group LG4:NC_007419.2/CM000279.2; linkage group LG5:NC_007420.3/CM000280.3; linkage group LG6:NC_007421.3/CM000281.3; linkage group LG7:NC_007422.5/CM000282.3; linkage group LG8:NC_007423.3/CM000283.3; linkage group LG9:NC_007424.3/CM000284.3; linkage group LG10:NC…	AAJJ02	2149	22611	2005-08-17T00:00:00Z	ftp://ftp.ncbi.nlm.nih.gov/genomes/all/GCA/000/002/335/GCA_000002335.3_Tcas5.2	ftp://ftp.ncbi.nlm.nih.gov/genomes/all/GCF/000/002/335/GCF_000002335.3_Tcas5.2
Tribolium confusum	Eukaryota;Animals;Insects	male_1	SAMN18351025	PRJNA715483	GCA_019155225.1	Chromosome	305.133	30.7367	linkage group LGY:CM032786.1; linkage group LGX_LG2:CM032787.1; linkage group LG3:CM032788.1; linkage group LG4:CM032789.1; linkage group LG5:CM032790.1; linkage group LG6:CM032791.1; linkage group LG8:CM032792.1; linkage group LG10:CM032793.1	JAGFVK01	170	0	2021-07-07T00:00:00Z	ftp://ftp.ncbi.nlm.nih.gov/genomes/all/GCA/019/155/225/GCA_019155225.1_Tcon_1.0
Tribolium madens	Eukaryota;Animals;Insects	multiple individuals	SAMN16398860	PRJNA771348	GCA_015345945.1	Scaffold	149.378	32.9		JADDYM01	112	20571	2020-11-10T00:00:00Z	ftp://ftp.ncbi.nlm.nih.gov/genomes/all/GCA/015/345/945/GCA_015345945.1_Tmad_KSU_1.1	ftp://ftp.ncbi.nlm.nih.gov/genomes/all/GCF/015/345/945/GCF_015345945.1_Tmad_KSU_1.1
Trichogramma brassicae	Eukaryota;Animals;Insects		SAMEA6463268	PRJEB35413	GCA_902806795.1	Contig	235.387	39.8		CADCXV01	1570	16905	2020-02-20T00:00:00Z	ftp://ftp.ncbi.nlm.nih.gov/genomes/all/GCA/902/806/795/GCA_902806795.1_TRIGBR_hybrid
Trichogramma pretiosum	Eukaryota;Animals;Insects	Unisexual culture from Peru	SAMN02439301	PRJNA297592	GCA_000599845.3	Scaffold	187.642	39.9		JARR02	925	21161	2014-03-24T00:00:00Z	ftp://ftp.ncbi.nlm.nih.gov/genomes/all/GCA/000/599/845/GCA_000599845.3_Tpre_2.0	ftp://ftp.ncbi.nlm.nih.gov/genomes/all/GCF/000/599/845/GCF_000599845.2_Tpre_2.0
Tuta absoluta	Eukaryota;Animals;Insects		SAMN10666957	PRJNA512383	GCA_004799115.1	Scaffold	906.54	34.5		SNMR01	51398	0	2019-04-17T00:00:00Z	ftp://ftp.ncbi.nlm.nih.gov/genomes/all/GCA/004/799/115/GCA_004799115.1_ASM479911v1
Vanessa cardui	Eukaryota;Animals;Insects		SAMEA7523147	PRJEB42869	GCA_905220365.1	Chromosome	424.798	33.418	chromosome 1:NC_061123.1/LR999925.1; chromosome 2:NC_061124.1/LR999926.1; chromosome 3:NC_061125.1/LR999927.1; chromosome 4:NC_061126.1/LR999928.1; chromosome 5:NC_061127.1/LR999929.1; chromosome 6:NC_061128.1/LR999930.1; chromosome 7:NC_061129.1/LR999931.1; chromosome 8:NC_061130.1/LR999932.1; chromosome 9:NC_061131.1/LR999933.1; chromosome 10:NC_061132.1/LR999934.1; chromosome 11:NC_061133.1/LR…	CAJMZP01	36	19836	2021-02-13T00:00:00Z	ftp://ftp.ncbi.nlm.nih.gov/genomes/all/GCA/905/220/365/GCA_905220365.1_ilVanCard2.1	ftp://ftp.ncbi.nlm.nih.gov/genomes/all/GCF/905/220/365/GCF_905220365.1_ilVanCard2.1
Venturia canescens	Eukaryota;Animals;Insects	UGA	SAMN19659032	PRJNA759270	GCA_019457755.1	Chromosome	290.76	39.6389	chromosome 1:NC_057421.1/CM033497.1; chromosome 2:NC_057422.1/CM033498.1; chromosome 3:NC_057423.1/CM033499.1; chromosome 4:NC_057424.1/CM033500.1; chromosome 5:NC_057425.1/CM033501.1; chromosome 6:NC_057426.1/CM033502.1; chromosome 7:NC_057427.1/CM033503.1; chromosome 8:NC_057428.1/CM033504.1; chromosome 9:NC_057429.1/CM033505.1; chromosome 10:NC_057430.1/CM033506.1; chromosome 11:NC_057431.1/CM…	JAHMHP01	67	23831	2021-08-06T00:00:00Z	ftp://ftp.ncbi.nlm.nih.gov/genomes/all/GCA/019/457/755/GCA_019457755.1_ASM1945775v1	ftp://ftp.ncbi.nlm.nih.gov/genomes/all/GCF/019/457/755/GCF_019457755.1_ASM1945775v1
Vespa crabro	Eukaryota;Animals;Insects		SAMEA7520500	PRJEB45335	GCA_910589235.2	Chromosome	229.314	31.5376	chromosome 1:NC_060955.1/OU342400.1; chromosome 2:NC_060956.1/OU342401.1; chromosome 3:NC_060957.1/OU342402.1; chromosome 4:NC_060958.1/OU342403.1; chromosome 5:NC_060959.1/OU342404.1; chromosome 6:NC_060960.1/OU342405.1; chromosome 7:NC_060961.1/OU342406.1; chromosome 8:NC_060962.1/OU342407.1; chromosome 9:NC_060963.1/OU342408.1; chromosome 10:NC_060964.1/OU342409.1; chromosome 11:NC_060965.1/OU…	CAJUUB02	99	26263	2021-07-06T00:00:00Z	ftp://ftp.ncbi.nlm.nih.gov/genomes/all/GCA/910/589/235/GCA_910589235.2_iyVesCrab1.2	ftp://ftp.ncbi.nlm.nih.gov/genomes/all/GCF/910/589/235/GCF_910589235.1_iyVesCrab1.2
Vespa mandarinia	Eukaryota;Animals;Insects	Nanaimo	SAMN15675875	PRJNA656956	GCA_014083535.1	Contig	247.731	30.5989	mitochondrion MT:NC_050197.1/CM024295.1	JACHAV01	268	27198	2020-08-06T00:00:00Z	ftp://ftp.ncbi.nlm.nih.gov/genomes/all/GCA/014/083/535/GCA_014083535.1_V.mandarinia_Nanaimo_p1.0	ftp://ftp.ncbi.nlm.nih.gov/genomes/all/GCF/014/083/535/GCF_014083535.2_V.mandarinia_Nanaimo_p1.0
Vespa velutina	Eukaryota;Animals;Insects		SAMEA5248726	PRJEB46979	GCA_912470025.1	Chromosome	193.977	32.866	chromosome 1:NC_062188.1/OU525123.1; chromosome 2:NC_062189.1/OU525124.1; chromosome 3:NC_062190.1/OU525125.1; chromosome 4:NC_062191.1/OU525126.1; chromosome 5:NC_062192.1/OU525127.1; chromosome 6:NC_062193.1/OU525128.1; chromosome 7:NC_062194.1/OU525129.1; chromosome 8:NC_062195.1/OU525130.1; chromosome 9:NC_062196.1/OU525131.1; chromosome 10:NC_062197.1/OU525132.1; chromosome 11:NC_062198.1/OU…	CAJVVP01	42	28781	2021-08-14T00:00:00Z	ftp://ftp.ncbi.nlm.nih.gov/genomes/all/GCA/912/470/025/GCA_912470025.1_iVesVel2.1	ftp://ftp.ncbi.nlm.nih.gov/genomes/all/GCF/912/470/025/GCF_912470025.1_iVesVel2.1
Vespula germanica	Eukaryota;Animals;Insects		SAMEA7520501	PRJEB43724	GCA_905340365.1	Chromosome	205.789	35.1283	chromosome 1:HG996528.1; chromosome 2:HG996529.1; chromosome 3:HG996530.1; chromosome 4:HG996531.1; chromosome 5:HG996532.1; chromosome 6:HG996533.1; chromosome 7:HG996534.1; chromosome 8:HG996535.1; chromosome 9:HG996536.1; chromosome 10:HG996537.1; chromosome 11:HG996538.1; chromosome 12:HG996539.1; chromosome 13:HG996540.1; chromosome 14:HG996541.1; chromosome 15:HG996542.1; chromosome 16:HG99…	CAJPHY01	37	0	2021-03-19T00:00:00Z	ftp://ftp.ncbi.nlm.nih.gov/genomes/all/GCA/905/340/365/GCA_905340365.1_iyVesGerm1.1
Vespula pensylvanica	Eukaryota;Animals;Insects	Volc-1	SAMN15507680	PRJNA761702	GCA_014466175.1	Chromosome	179.37	34.4272	chromosome 1:NC_057685.1/CM025336.1; chromosome 2:NC_057686.1/CM025337.1; chromosome 3:NC_057687.1/CM025338.1; chromosome 4:NC_057688.1/CM025339.1; chromosome 5:NC_057689.1/CM025340.1; chromosome 6:NC_057690.1/CM025341.1; chromosome 7:NC_057691.1/CM025342.1; chromosome 8:NC_057692.1/CM025343.1; chromosome 9:NC_057693.1/CM025344.1; chromosome 10:NC_057694.1/CM025345.1; chromosome 11:NC_057695.1/CM…	JACSDY01	222	23842	2020-09-03T00:00:00Z	ftp://ftp.ncbi.nlm.nih.gov/genomes/all/GCA/014/466/175/GCA_014466175.1_ASM1446617v1	ftp://ftp.ncbi.nlm.nih.gov/genomes/all/GCF/014/466/175/GCF_014466175.1_ASM1446617v1
Vespula vulgaris	Eukaryota;Animals;Insects		SAMEA7520502	PRJEB44008	GCA_905475345.1	Chromosome	188.205	34.6239	chromosome 1:FR997668.1; chromosome 2:FR997669.1; chromosome 3:FR997670.1; chromosome 4:FR997671.1; chromosome 5:FR997672.1; chromosome 6:FR997673.1; chromosome 7:FR997674.1; chromosome 8:FR997675.1; chromosome 9:FR997676.1; chromosome 10:FR997677.1; chromosome 11:FR997678.1; chromosome 12:FR997679.1; chromosome 13:FR997680.1; chromosome 14:FR997681.1; chromosome 15:FR997682.1; chromosome 16:FR99…	CAJQFS01	28	0	2021-04-07T00:00:00Z	ftp://ftp.ncbi.nlm.nih.gov/genomes/all/GCA/905/475/345/GCA_905475345.1_iyVesVulg1.1
Wasmannia auropunctata	Eukaryota;Animals;Insects	WASHAW1	SAMD00024919	PRJDB3443	GCA_000956235.1	Scaffold	324.12	39.9		BBSV01	77788	24085	2015-02-05T00:00:00Z	ftp://ftp.ncbi.nlm.nih.gov/genomes/all/GCA/000/956/235/GCA_000956235.1_wasmannia.A_1.0	ftp://ftp.ncbi.nlm.nih.gov/genomes/all/GCF/000/956/235/GCF_000956235.1_wasmannia.A_1.0
Xestia c-nigrum	Eukaryota;Animals;Insects		SAMEA8239458	PRJEB47753	GCA_916618015.1	Chromosome	760.319	38.4193	chromosome 1:OU745244.1; chromosome 2:OU745245.1; chromosome 3:OU745246.1; chromosome 4:OU745247.1; chromosome 5:OU745248.1; chromosome 6:OU745249.1; chromosome 7:OU745250.1; chromosome 8:OU745251.1; chromosome 9:OU745252.1; chromosome 10:OU745253.1; chromosome 11:OU745254.1; chromosome 12:OU745255.1; chromosome 13:OU745256.1; chromosome 14:OU745257.1; chromosome 15:OU745258.1; chromosome 16:OU74…	CAKAJW01	44	0	2021-09-30T00:00:00Z	ftp://ftp.ncbi.nlm.nih.gov/genomes/all/GCA/916/618/015/GCA_916618015.1_ilXesCnig1.1
Xestia xanthographa	Eukaryota;Animals;Insects		SAMEA7520195	PRJEB41957	GCA_905147715.2	Chromosome	933.882	38.7018	chromosome 1:LR990642.1; chromosome 2:LR990643.1; chromosome 3:LR990644.1; chromosome 4:LR990645.1; chromosome 5:LR990646.1; chromosome 6:LR990647.1; chromosome 7:LR990648.1; chromosome 8:LR990649.1; chromosome 9:LR990650.1; chromosome 10:LR990651.1; chromosome 11:LR990652.1; chromosome 12:LR990653.1; chromosome 13:LR990654.1; chromosome 14:LR990655.1; chromosome 15:LR990656.1; chromosome 16:LR99…	CAJHXD02	60	0	2021-01-25T00:00:00Z	ftp://ftp.ncbi.nlm.nih.gov/genomes/all/GCA/905/147/715/GCA_905147715.2_ilXesXant1.2
Zaprionus ghesquierei	Eukaryota;Animals;Insects	jd01ghe	SAMN16729642	PRJNA675888	GCA_018904095.1	Scaffold	198.078	41.1		JAEIGP01	852	0	2021-06-16T00:00:00Z	ftp://ftp.ncbi.nlm.nih.gov/genomes/all/GCA/018/904/095/GCA_018904095.1_ASM1890409v1
Zaprionus indianus	Eukaryota;Animals;Insects	RCR04	SAMN16729665	PRJNA675888	GCA_018904595.1	Scaffold	197.261	43.6		JAEIHA01	1078	0	2021-06-16T00:00:00Z	ftp://ftp.ncbi.nlm.nih.gov/genomes/all/GCA/018/904/595/GCA_018904595.1_ASM1890459v1
Zeuzera pyrina	Eukaryota;Animals;Insects		SAMEA7701286	PRJEB44632	GCA_907165235.1	Chromosome	686.903	34.921	chromosome 1:OU015617.1; chromosome 2:OU015618.1; chromosome 3:OU015619.1; chromosome 4:OU015620.1; chromosome 5:OU015622.1; chromosome 6:OU015623.1; chromosome 7:OU015624.1; chromosome 8:OU015625.1; chromosome 9:OU015626.1; chromosome 10:OU015627.1; chromosome 11:OU015628.1; chromosome 12:OU015629.1; chromosome 13:OU015630.1; chromosome 14:OU015631.1; chromosome 15:OU015632.1; chromosome 16:OU01…	CAJRBB01	37	0	2021-05-10T00:00:00Z	ftp://ftp.ncbi.nlm.nih.gov/genomes/all/GCA/907/165/235/GCA_907165235.1_ilZeuPyri1.1
Zootermopsis nevadensis	Eukaryota;Animals;Insects		SAMN02146280	PRJNA396924	GCA_000696155.1	Scaffold	485.025	38.5997	mitochondrion MT:NC_024658.1/	AUST01	31663	30187	2014-05-23T00:00:00Z	ftp://ftp.ncbi.nlm.nih.gov/genomes/all/GCA/000/696/155/GCA_000696155.1_ZooNev1.0	ftp://ftp.ncbi.nlm.nih.gov/genomes/all/GCF/000/696/155/GCF_000696155.1_ZooNev1.0
Zophobas atratus	Eukaryota;Animals;Insects	YK_2021b	SAMN21490463	PRJNA764250	GCA_022388445.1	Chromosome	478.145	33.4302	linkage group LG2:CM039442.1; linkage group LG3:CM039443.1; linkage group LG4:CM039444.1; linkage group LG5:CM039445.1; linkage group LG6:CM039446.1; linkage group LG7:CM039447.1; linkage group LG8:CM039448.1; linkage group LG9:CM039449.1; linkage group LG10:CM039450.1; linkage group LGX:CM039451.1	JAKCWB01	562	0	2022-02-24T00:00:00Z	ftp://ftp.ncbi.nlm.nih.gov/genomes/all/GCA/022/388/445/GCA_022388445.1_Zophobas_atratus_KSU_v.1
